# Supplementary material for: 4-[3-(1H-Imidazol-1-yl)prop­yl]-3-methyl-5-(thio­phen-2-ylmeth­yl)-4H-1,2,4-triazole monohydrate
Source: Acta Crystallogr Sect E Struct Rep Online. 2010 Nov 13;66(Pt 12):o3150–1. doi: 10.1107/S160053681004571X (PMC3011757; doi:10.1107/S160053681004571X)
Supplement: Supplementary file 2 [file e-66-o3150-Isup2.hkl]

# 
# h,k,l, Fc-squared, Fo-squared, sigma(Fo-squared) and status flag 
# 
data_I
_shelx_title ' VASUKIAR2' 
_shelx_refln_list_code          4 
_shelx_F_calc_maximum      178.84 
_exptl_crystal_F_000       648.00 
_reflns_d_resolution_high  0.8511 
 
loop_ 
 _symmetry_equiv_pos_as_xyz 
 'x, y, z' 
 '-x, y+1/2, -z+1/2' 
 '-x, -y, -z' 
 'x, -y-1/2, z-1/2' 
 
_cell_length_a     9.5584 
_cell_length_b     9.4873 
_cell_length_c    17.6437 
_cell_angle_alpha  90.000 
_cell_angle_beta   99.360 
_cell_angle_gamma  90.000 
 
_shelx_F_squared_multiplier     1.000 
 
loop_ 
 _refln_index_h 
 _refln_index_k 
 _refln_index_l 
 _refln_F_squared_calc 
 _refln_F_squared_meas 
 _refln_F_squared_sigma 
 _refln_observed_status 
   1   0   0     1258.10     1100.91     18.81 o 
   2   0   0     1244.72     1341.63      6.35 o 
   3   0   0      249.00      272.64      3.35 o 
   4   0   0     1869.45     1881.34     11.24 o 
   5   0   0     4745.70     6545.25     26.40 o 
   6   0   0      330.52      312.96      5.92 o 
   7   0   0      393.79      400.83      7.46 o 
   8   0   0      995.19      979.20     12.80 o 
   9   0   0      112.85      114.38      3.72 o 
  10   0   0       22.48       13.54      1.42 o 
  11   0   0       31.44       25.98      1.31 o 
   1   1   0     4238.84     4153.50     50.21 o 
   2   1   0     3816.95     3237.96     51.67 o 
   3   1   0       63.37       48.08      1.30 o 
   4   1   0      699.13      881.49      7.46 o 
   5   1   0      350.66      426.67      5.95 o 
   6   1   0       52.75       51.69      1.50 o 
   7   1   0       35.09       43.12      1.58 o 
   8   1   0      110.83      144.61      4.43 o 
   9   1   0      150.85      148.35      4.55 o 
  10   1   0        7.86       12.02      1.30 o 
  11   1   0        1.80        0.16      1.40 o 
   0   2   0      962.43     1269.20      6.01 o 
   1   2   0    25511.15    28473.60    224.60 o 
   2   2   0       19.10       28.25      0.79 o 
   3   2   0     2057.13     2345.48     11.77 o 
   4   2   0       41.43       64.60      1.93 o 
   5   2   0      318.01      337.93      5.51 o 
   6   2   0       20.85       24.30      1.16 o 
   7   2   0        0.91        2.43      1.81 o 
   8   2   0       83.00       85.90      2.56 o 
   9   2   0      104.41       96.75      3.03 o 
  10   2   0       37.18       34.10      1.63 o 
   1   3   0      210.57      158.80      2.65 o 
   2   3   0     2999.98     3678.71     15.18 o 
   3   3   0        6.02       12.92      0.60 o 
   4   3   0      216.06      199.78      4.02 o 
   5   3   0      414.74      388.83      6.27 o 
   6   3   0     1352.35     1457.34     14.03 o 
   7   3   0      473.60      518.73      8.98 o 
   8   3   0      171.74      166.94      4.82 o 
   9   3   0       32.33       35.57      1.81 o 
  10   3   0       24.06       28.38      1.56 o 
   0   4   0     8786.66     8336.21    122.92 o 
   1   4   0      179.43      209.22      3.61 o 
   2   4   0       29.67       37.49      1.06 o 
   3   4   0        0.47       -0.37      1.06 o 
   4   4   0        2.11        3.64      0.62 o 
   5   4   0      241.08      220.97      5.23 o 
   6   4   0       12.47       10.08      1.05 o 
   7   4   0      139.89      127.09      4.20 o 
   8   4   0      110.72      104.07      3.19 o 
   9   4   0        8.00        4.97      2.01 o 
  10   4   0       96.94       78.08      2.32 o 
   1   5   0       74.57       86.37      2.38 o 
   2   5   0     1753.13     1914.35     13.48 o 
   3   5   0       64.90       83.33      2.62 o 
   4   5   0        0.00       -0.11      1.12 o 
   5   5   0       35.38       34.81      1.45 o 
   6   5   0      609.88      651.70     10.27 o 
   7   5   0       12.82       12.72      1.46 o 
   8   5   0       77.93       75.66      2.37 o 
   9   5   0       13.08       15.59      1.27 o 
   0   6   0      406.73      457.22      6.89 o 
   1   6   0      690.33      715.55      8.87 o 
   2   6   0       85.55       80.78      2.29 o 
   3   6   0      745.17      821.73     10.32 o 
   4   6   0      649.20      621.65      9.42 o 
   5   6   0      230.57      242.93      6.33 o 
   6   6   0       36.31       38.84      1.73 o 
   7   6   0      381.11      400.05      8.18 o 
   8   6   0        8.72        6.06      2.32 o 
   9   6   0      138.26      136.78      3.87 o 
   1   7   0       40.93       44.14      1.58 o 
   2   7   0       97.44       98.58      3.08 o 
   3   7   0       87.81       87.35      2.79 o 
   4   7   0       33.69       32.38      1.67 o 
   5   7   0      216.60      211.31      5.94 o 
   6   7   0       81.36       77.48      2.44 o 
   7   7   0       25.34       27.21      1.62 o 
   8   7   0        0.10        1.33      1.40 o 
   0   8   0      384.08      389.84      7.96 o 
   1   8   0       82.89       91.58      2.67 o 
   2   8   0       19.26       26.69      1.53 o 
   3   8   0       35.86       41.14      1.78 o 
   4   8   0       74.79       72.25      2.25 o 
   5   8   0       90.06       83.67      2.42 o 
   6   8   0       25.82       25.32      1.49 o 
   7   8   0        4.40        4.13      1.73 o 
   1   9   0        8.35       11.69      1.40 o 
   2   9   0       47.40       52.17      2.00 o 
   3   9   0      183.31      190.84      4.97 o 
   4   9   0        0.77        1.73      1.64 o 
   5   9   0       12.65       15.36      1.23 o 
   6   9   0        2.42        5.81      0.98 o 
   0  10   0       67.01       65.21      2.13 o 
   1  10   0        0.48        1.63      1.85 o 
   2  10   0       15.04       13.77      1.31 o 
   3  10   0       20.10       24.19      1.43 o 
   4  10   0       40.40       40.71      1.67 o 
   1  11   0       75.73       74.21      2.23 o 
 -11   1   1       66.32       64.69      1.99 o 
 -10   1   1        2.47        1.82      1.78 o 
  -9   1   1        7.70        8.59      1.26 o 
  -8   1   1      196.31      197.86      5.86 o 
  -7   1   1      494.30      536.86      8.65 o 
  -6   1   1      184.38      213.53      4.90 o 
  -5   1   1     1204.01     1463.65     11.25 o 
  -4   1   1      370.54      358.10      4.69 o 
  -3   1   1     1411.80     1557.04      8.61 o 
  -2   1   1     2581.43     2162.73     40.02 o 
  -1   1   1      787.30      870.72      4.26 o 
   0   1   1      447.95      407.26      3.09 o 
   1   1   1      920.64     1031.52      4.86 o 
   2   1   1     1590.08     1989.78      8.56 o 
   3   1   1       12.69       13.56      0.50 o 
   4   1   1        2.23        6.54      0.56 o 
   5   1   1     3428.32     4276.29     21.15 o 
   6   1   1       41.19       34.64      1.25 o 
   7   1   1       79.55       72.07      2.14 o 
   8   1   1      133.28      142.30      4.38 o 
   9   1   1       48.40       39.95      1.86 o 
  10   1   1        7.72        8.64      1.24 o 
 -10   2   1       50.29       51.33      1.95 o 
  -9   2   1      268.19      275.16      6.95 o 
  -8   2   1       23.53       28.66      1.71 o 
  -7   2   1       35.95       32.13      1.44 o 
  -6   2   1       99.99       88.83      2.65 o 
  -5   2   1     1334.51     1508.80     11.92 o 
  -4   2   1      265.67      284.23      4.34 o 
  -3   2   1     1513.40     1775.90      9.94 o 
  -2   2   1      682.83      709.89      5.27 o 
  -1   2   1     1141.90     1280.41      6.57 o 
   0   2   1      381.61      392.59     15.07 o 
   1   2   1     6509.32     6194.08     80.37 o 
   2   2   1     1099.34     1243.07      7.30 o 
   3   2   1     3090.16     3924.93     16.12 o 
   4   2   1      943.60     1024.57      8.62 o 
   5   2   1      105.72      120.92      3.38 o 
   6   2   1      316.27      373.06      6.71 o 
   7   2   1      459.28      447.30      8.24 o 
   8   2   1       32.02       31.65      1.67 o 
   9   2   1        8.17       11.51      1.36 o 
  10   2   1        8.77       10.38      1.20 o 
 -10   3   1        1.35        4.23      1.51 o 
  -9   3   1       22.72       17.75      1.59 o 
  -8   3   1        6.96       11.38      1.42 o 
  -7   3   1      607.89      629.00      9.85 o 
  -6   3   1       88.26       97.41      2.89 o 
  -5   3   1      226.97      251.02      5.02 o 
  -4   3   1      113.78      114.78      3.01 o 
  -3   3   1      310.05      323.32      4.48 o 
  -2   3   1      604.73      702.31      5.94 o 
  -1   3   1        2.52        4.05      0.41 o 
   0   3   1     2833.07     3326.52     16.31 o 
   1   3   1     6267.70     6024.56     90.25 o 
   2   3   1       65.18       59.65      1.58 o 
   3   3   1      922.15      908.29      7.80 o 
   4   3   1      987.55     1223.98     10.19 o 
   5   3   1      587.46      606.51      7.99 o 
   6   3   1      104.80       95.14      2.94 o 
   7   3   1        0.69        2.72      1.83 o 
   8   3   1       35.65       32.63      1.75 o 
   9   3   1        0.42        3.55      1.97 o 
  10   3   1       38.35       36.50      1.68 o 
 -10   4   1        0.42        1.19      1.47 o 
  -9   4   1       85.06       91.16      2.65 o 
  -8   4   1      206.26      208.55      5.99 o 
  -7   4   1       29.76       33.22      1.63 o 
  -6   4   1       92.36       84.36      2.35 o 
  -5   4   1      235.98      233.01      5.26 o 
  -4   4   1      500.97      563.25      7.31 o 
  -3   4   1      298.50      320.77      5.03 o 
  -2   4   1     2204.28     2476.18     13.68 o 
  -1   4   1      408.28      436.45      5.19 o 
   0   4   1     3182.47     3961.16     45.41 o 
   1   4   1        0.92        2.20      0.83 o 
   2   4   1       89.45       60.20      1.68 o 
   3   4   1     1187.53     1257.13     10.38 o 
   4   4   1       44.61       54.15      1.54 o 
   5   4   1      356.45      355.31      6.55 o 
   6   4   1       15.94       12.08      1.09 o 
   7   4   1      383.51      387.07      8.01 o 
   8   4   1        9.53        9.65      1.37 o 
   9   4   1       13.56       14.30      1.27 o 
  10   4   1        6.43        8.71      1.05 o 
  -9   5   1        0.64       -1.56      1.63 o 
  -8   5   1       40.68       39.74      1.95 o 
  -7   5   1      175.53      170.82      4.78 o 
  -6   5   1      333.75      329.70      7.44 o 
  -5   5   1      360.19      353.56      6.94 o 
  -4   5   1      915.16      928.96     10.51 o 
  -3   5   1       20.97       14.56      0.94 o 
  -2   5   1      892.14      961.39      9.26 o 
  -1   5   1       42.97       43.14      1.27 o 
   0   5   1      798.89      868.20      5.91 o 
   1   5   1     2514.23     2956.00     16.90 o 
   2   5   1     1200.36     1212.36     10.60 o 
   3   5   1      363.66      358.14      6.05 o 
   4   5   1       12.41        9.42      0.90 o 
   5   5   1       71.95       63.10      1.92 o 
   6   5   1      218.98      226.22      6.23 o 
   7   5   1      224.21      221.82      6.29 o 
   8   5   1        2.71        4.59      1.80 o 
   9   5   1       40.96       51.39      1.78 o 
  -9   6   1        8.91        9.00      1.17 o 
  -8   6   1        8.29        8.40      1.22 o 
  -7   6   1       88.23       87.84      2.70 o 
  -6   6   1       45.87       49.43      1.89 o 
  -5   6   1      602.82      584.49      9.56 o 
  -4   6   1       18.90       18.77      1.19 o 
  -3   6   1      518.49      589.49      8.59 o 
  -2   6   1      516.88      527.26      7.79 o 
  -1   6   1      726.07      706.15      8.84 o 
   0   6   1       19.55       19.19      0.71 o 
   1   6   1      323.36      337.28      6.11 o 
   2   6   1        0.34       -1.51      1.56 o 
   3   6   1      615.24      629.18      9.07 o 
   4   6   1       65.72       71.11      2.26 o 
   5   6   1        1.50        0.29      1.98 o 
   6   6   1      199.47      202.66      5.23 o 
   7   6   1       75.30       81.61      2.47 o 
   8   6   1        0.14       -1.70      1.70 o 
   9   6   1        1.91       -0.63      1.57 o 
  -8   7   1        1.37        0.84      1.63 o 
  -7   7   1        5.71        5.11      1.87 o 
  -6   7   1        3.25        7.87      1.21 o 
  -5   7   1        9.15        8.92      1.28 o 
  -4   7   1      154.49      154.23      4.48 o 
  -3   7   1      193.87      184.56      5.35 o 
  -2   7   1       33.82       33.91      1.46 o 
  -1   7   1       81.51       70.40      2.21 o 
   0   7   1        9.78       18.53      1.18 o 
   1   7   1      465.33      443.79      7.84 o 
   2   7   1       38.13       35.10      1.50 o 
   3   7   1      175.47      183.52      5.44 o 
   4   7   1      401.96      401.84      8.02 o 
   5   7   1       12.62       11.42      1.32 o 
   6   7   1        8.56        7.74      1.44 o 
   7   7   1        3.65        3.65      1.77 o 
   8   7   1       79.01       73.08      2.17 o 
  -7   8   1        6.72        6.90      1.06 o 
  -6   8   1      187.04      171.41      4.56 o 
  -5   8   1        0.40        2.03      1.82 o 
  -4   8   1       95.83       90.02      2.63 o 
  -3   8   1      186.20      196.83      5.83 o 
  -2   8   1       70.64       68.89      2.17 o 
  -1   8   1        9.18        9.65      1.33 o 
   0   8   1       93.55       94.33      5.54 o 
   1   8   1       57.48       53.10      1.95 o 
   2   8   1      245.86      228.74      6.28 o 
   3   8   1       95.94       86.59      2.57 o 
   4   8   1        5.59        6.03      2.24 o 
   5   8   1       11.42       10.18      1.30 o 
   6   8   1        3.75        4.83      1.72 o 
   7   8   1        1.66        3.10      1.30 o 
  -6   9   1      137.47      139.88      4.00 o 
  -5   9   1        0.49        1.41      1.50 o 
  -4   9   1       10.26       13.56      1.33 o 
  -3   9   1       78.52       78.63      2.61 o 
  -2   9   1      114.40      129.21      4.14 o 
  -1   9   1       16.14       15.92      1.49 o 
   0   9   1      166.73      184.64      3.53 o 
   1   9   1      191.93      192.42      4.96 o 
   2   9   1        1.82        1.18      1.89 o 
   3   9   1      162.94      163.98      4.55 o 
   4   9   1       20.18       25.09      1.59 o 
   5   9   1      109.55      109.72      3.39 o 
   6   9   1       81.19       86.91      2.73 o 
  -4  10   1       73.90       88.94      2.95 o 
  -3  10   1       13.84       14.60      1.23 o 
  -2  10   1       13.05       17.68      1.37 o 
  -1  10   1       49.94       46.39      1.85 o 
   0  10   1       48.49       48.72      1.67 o 
   1  10   1        3.45        5.52      1.16 o 
   2  10   1       40.44       47.71      1.76 o 
   3  10   1       23.47       27.91      1.47 o 
   4  10   1       87.31       86.13      2.60 o 
  -1  11   1        4.77        6.18      1.00 o 
   0  11   1        0.69        1.74      2.10 o 
   1  11   1        1.22        1.71      1.46 o 
 -11   0   2        6.51       12.73      1.22 o 
 -10   0   2      174.04      184.41      5.47 o 
  -9   0   2        3.59        2.60      2.18 o 
  -8   0   2      267.45      311.76      7.12 o 
  -7   0   2       23.14       16.56      1.28 o 
  -6   0   2     3692.97     4979.61     25.30 o 
  -5   0   2     1135.82     1452.56     10.99 o 
  -4   0   2      341.08      292.84      4.16 o 
  -3   0   2      484.73      617.20      5.11 o 
  -2   0   2    31982.93    38785.66    269.00 o 
  -1   0   2     2342.41     1961.82     30.90 o 
   0   0   2     7591.61     5295.75     55.10 o 
   1   0   2      767.29      779.98      4.19 o 
   2   0   2      517.72      461.31      3.88 o 
   3   0   2     4661.86     4136.19     72.94 o 
   4   0   2       64.43       90.88      2.50 o 
   5   0   2     2603.55     3100.66     17.76 o 
   6   0   2      506.31      524.25      7.82 o 
   7   0   2      106.16       95.15      2.82 o 
   8   0   2      366.39      371.27      7.95 o 
   9   0   2       23.01       17.73      1.61 o 
  10   0   2        1.66        6.45      1.09 o 
 -11   1   2       12.99        9.16      1.09 o 
 -10   1   2       59.53       62.09      2.14 o 
  -9   1   2      245.74      230.25      6.37 o 
  -8   1   2      161.86      142.67      4.32 o 
  -7   1   2        1.36        2.68      1.89 o 
  -6   1   2      189.54      229.36      5.04 o 
  -5   1   2        6.03        5.96      0.65 o 
  -4   1   2     1072.75     1212.07      8.83 o 
  -3   1   2     2267.81     2854.75     12.26 o 
  -2   1   2     2479.67     2355.53     42.42 o 
  -1   1   2     1188.55     1301.34      5.75 o 
   0   1   2      328.27      268.04     12.01 o 
   1   1   2      863.69     1038.67      5.25 o 
   2   1   2     2072.14     2544.22     10.41 o 
   3   1   2     1002.75     1065.21      7.41 o 
   4   1   2        6.46        4.11      0.50 o 
   5   1   2      312.38      349.09      5.59 o 
   6   1   2      426.36      428.65      7.17 o 
   7   1   2      111.27      108.30      3.23 o 
   8   1   2        0.14        3.95      1.98 o 
   9   1   2       82.87       71.52      2.36 o 
  10   1   2        2.16        0.82      1.81 o 
 -11   2   2        0.40        0.41      1.25 o 
 -10   2   2       65.77       49.53      1.95 o 
  -9   2   2       71.68       66.56      2.21 o 
  -8   2   2       74.44       66.97      2.13 o 
  -7   2   2      124.41      134.97      4.00 o 
  -6   2   2        1.46       11.06      0.91 o 
  -5   2   2       90.70      140.83      3.66 o 
  -4   2   2      662.82      746.24      7.15 o 
  -3   2   2       49.95       40.07      1.17 o 
  -2   2   2     2895.63     2286.92     47.30 o 
  -1   2   2    17463.19    18362.84    170.42 o 
   0   2   2      999.82     1054.32      8.81 o 
   1   2   2     3034.86     2333.85     45.77 o 
   2   2   2     2795.65     2140.42     47.34 o 
   3   2   2       93.69       93.35      2.29 o 
   4   2   2       83.02       68.13      2.06 o 
   5   2   2        4.30        1.63      1.49 o 
   6   2   2      258.11      247.55      5.62 o 
   7   2   2       26.85       33.15      1.62 o 
   8   2   2       56.74       62.17      2.07 o 
   9   2   2      250.63      219.23      6.07 o 
  10   2   2      105.05      116.46      3.48 o 
 -10   3   2      101.61      101.74      3.02 o 
  -9   3   2      264.79      254.90      6.57 o 
  -8   3   2      677.26      611.95     10.22 o 
  -7   3   2       51.07       48.86      1.84 o 
  -6   3   2      189.37      181.96      4.85 o 
  -5   3   2      189.44      151.91      4.07 o 
  -4   3   2     3814.67     4778.40     21.76 o 
  -3   3   2      218.73      240.56      3.89 o 
  -2   3   2      507.34      454.89      4.84 o 
  -1   3   2    11343.48    11049.39    137.15 o 
   0   3   2     4638.91     3632.03     46.90 o 
   1   3   2     2568.84     3252.52     13.81 o 
   2   3   2     3095.72     3822.03     16.13 o 
   3   3   2        5.86       10.39      0.62 o 
   4   3   2     1999.30     2204.80     14.46 o 
   5   3   2      550.42      519.49      7.52 o 
   6   3   2      159.69      155.78      4.64 o 
   7   3   2        8.95        6.57      1.98 o 
   8   3   2      409.55      420.10      8.40 o 
   9   3   2      139.04      143.31      4.17 o 
  10   3   2       62.12       61.54      1.97 o 
 -10   4   2        9.67       10.21      1.14 o 
  -9   4   2        2.22        4.81      1.57 o 
  -8   4   2      314.09      284.46      7.01 o 
  -7   4   2        3.37        4.44      1.13 o 
  -6   4   2       64.17       74.25      2.28 o 
  -5   4   2      192.42      208.85      4.97 o 
  -4   4   2      390.23      435.56      6.44 o 
  -3   4   2     1688.20     1874.60     12.78 o 
  -2   4   2     2386.33     2746.02     14.66 o 
  -1   4   2       99.99      121.28      2.80 o 
   0   4   2     1017.74     1062.97      7.61 o 
   1   4   2      164.66      165.62      3.28 o 
   2   4   2        4.83        7.61      0.62 o 
   3   4   2       97.29      123.08      3.29 o 
   4   4   2       32.87       39.37      1.25 o 
   5   4   2       72.40       55.89      1.70 o 
   6   4   2      201.79      192.55      5.58 o 
   7   4   2       61.06       52.92      1.96 o 
   8   4   2       99.74       92.53      2.77 o 
   9   4   2       31.87       34.07      1.59 o 
  10   4   2       73.49       67.70      2.19 o 
 -10   5   2        0.31        0.40      1.19 o 
  -9   5   2        6.74        4.60      1.13 o 
  -8   5   2       77.80       74.34      2.34 o 
  -7   5   2       41.53       48.06      1.98 o 
  -6   5   2       19.98       24.52      1.48 o 
  -5   5   2       46.86       55.39      1.74 o 
  -4   5   2     1025.29     1041.90     11.18 o 
  -3   5   2        5.25       12.49      0.86 o 
  -2   5   2      860.47      950.88      9.27 o 
  -1   5   2      333.59      354.25      5.43 o 
   0   5   2      396.83      398.05      4.02 o 
   1   5   2      162.00      184.30      3.99 o 
   2   5   2      985.86     1079.16     10.09 o 
   3   5   2      470.03      477.13      7.11 o 
   4   5   2      535.73      485.13      7.71 o 
   5   5   2      142.03      133.97      3.98 o 
   6   5   2       32.13       40.35      1.87 o 
   7   5   2      310.01      284.74      7.02 o 
   8   5   2       35.68       34.35      1.73 o 
   9   5   2        9.06        6.31      1.17 o 
  -9   6   2       99.38       92.09      2.63 o 
  -8   6   2        2.03        0.79      1.94 o 
  -7   6   2      143.87      153.05      4.48 o 
  -6   6   2      330.70      335.92      7.47 o 
  -5   6   2       79.32       95.87      2.96 o 
  -4   6   2      675.95      727.59     10.11 o 
  -3   6   2       48.00       40.04      1.45 o 
  -2   6   2      532.93      513.97      7.72 o 
  -1   6   2     1284.83     1423.26     12.85 o 
   0   6   2        0.53        5.59      1.02 o 
   1   6   2      601.32      679.99      8.77 o 
   2   6   2      143.42      123.41      3.39 o 
   3   6   2       64.04       65.86      2.01 o 
   4   6   2       85.57       89.20      2.48 o 
   5   6   2      152.68      142.04      4.24 o 
   6   6   2      396.43      401.24      8.40 o 
   7   6   2      148.33      159.18      4.55 o 
   8   6   2        8.72        8.14      1.18 o 
   9   6   2       18.56       15.28      1.10 o 
  -8   7   2        2.74        2.55      1.73 o 
  -7   7   2        4.18        4.32      1.85 o 
  -6   7   2       10.28       11.17      1.36 o 
  -5   7   2       18.13       16.23      1.37 o 
  -4   7   2      165.26      185.50      4.86 o 
  -3   7   2      160.61      174.35      5.20 o 
  -2   7   2        0.49        7.54      1.05 o 
  -1   7   2       24.63       20.79      1.29 o 
   0   7   2       47.27       52.63      1.18 o 
   1   7   2        1.18        3.77      1.68 o 
   2   7   2      318.25      371.11      7.42 o 
   3   7   2       18.11       19.90      1.48 o 
   4   7   2       17.55       20.91      1.46 o 
   5   7   2       78.29       78.00      2.30 o 
   6   7   2        3.11       -0.30      2.19 o 
   7   7   2        0.19       -1.83      1.83 o 
   8   7   2        0.42        0.38      1.50 o 
  -7   8   2       46.97       44.32      1.84 o 
  -6   8   2       53.68       51.80      1.95 o 
  -5   8   2        3.48        0.72      2.18 o 
  -4   8   2       98.11      100.70      3.06 o 
  -3   8   2      179.73      197.31      5.91 o 
  -2   8   2      174.31      156.71      4.66 o 
  -1   8   2       48.80       55.58      1.94 o 
   0   8   2       15.70       25.76      8.40 o 
   1   8   2      109.67      110.91      3.25 o 
   2   8   2      218.33      206.31      6.04 o 
   3   8   2       27.13       22.08      1.53 o 
   4   8   2        0.66        3.75      1.57 o 
   5   8   2      154.75      161.57      4.48 o 
   6   8   2       67.99       64.37      2.04 o 
   7   8   2       70.15       74.43      2.35 o 
  -6   9   2        2.05        1.26      1.58 o 
  -5   9   2        9.21       10.52      1.18 o 
  -4   9   2        0.50        0.53      1.87 o 
  -3   9   2       39.19       37.42      1.80 o 
  -2   9   2        3.17        3.39      2.16 o 
  -1   9   2       10.97       12.70      1.37 o 
   0   9   2       23.59       26.50      1.49 o 
   1   9   2      177.55      181.08      4.83 o 
   2   9   2       20.01       17.03      1.51 o 
   3   9   2        0.89       -0.28      1.99 o 
   4   9   2        0.28        1.29      1.86 o 
   5   9   2       55.07       56.47      1.83 o 
   6   9   2        1.40        3.32      1.24 o 
  -4  10   2        2.30        5.09      0.99 o 
  -3  10   2        1.84        0.11      1.56 o 
  -2  10   2       65.47       69.16      2.06 o 
  -1  10   2       31.61       38.66      1.68 o 
   0  10   2        0.04       -0.82      1.27 o 
   1  10   2       28.52       30.22      1.61 o 
   2  10   2       85.89       83.52      2.55 o 
   3  10   2        4.53        6.63      1.12 o 
   4  10   2       34.80       33.56      1.47 o 
  -1  11   2      187.23      188.63      4.27 o 
   0  11   2      162.79      166.14      5.15 o 
   1  11   2      147.63      150.43      3.94 o 
 -11   1   3        2.43        4.48      1.53 o 
 -10   1   3        6.46        4.62      1.96 o 
  -9   1   3      237.57      248.70      6.57 o 
  -8   1   3        3.17        1.18      2.09 o 
  -7   1   3      280.74      311.52      6.59 o 
  -6   1   3     1449.51     1620.78     13.70 o 
  -5   1   3       37.40       27.27      0.96 o 
  -4   1   3       49.38       57.76      1.73 o 
  -3   1   3        6.70        7.35      0.48 o 
  -2   1   3      393.74      447.73      3.90 o 
  -1   1   3    11977.81    11309.35    115.03 o 
   0   1   3        1.46        3.24      0.17 o 
   1   1   3      399.93      383.99      3.38 o 
   2   1   3     2889.61     2195.15     47.00 o 
   3   1   3     2752.52     3170.07     14.43 o 
   4   1   3        2.87        3.49      0.52 o 
   5   1   3      187.45      204.93      4.50 o 
   6   1   3      149.45      148.52      4.40 o 
   7   1   3      300.43      278.00      6.68 o 
   8   1   3      224.50      228.27      6.32 o 
   9   1   3       80.16       73.94      2.36 o 
  10   1   3        0.15       -0.22      1.60 o 
 -11   2   3        0.11       -0.66      1.49 o 
 -10   2   3       21.34       20.53      1.52 o 
  -9   2   3        4.96        1.81      2.25 o 
  -8   2   3      256.83      239.01      6.42 o 
  -7   2   3      528.82      562.62      9.00 o 
  -6   2   3      190.16      210.77      4.99 o 
  -5   2   3       81.55       79.08      2.41 o 
  -4   2   3      126.72      113.25      2.84 o 
  -3   2   3      263.20      240.20      3.60 o 
  -2   2   3      618.67      582.49      5.01 o 
  -1   2   3      179.44      167.55      2.42 o 
   0   2   3     7482.28     6303.87     60.29 o 
   1   2   3     4389.91     3650.48     62.89 o 
   2   2   3     1890.34     2269.63     11.15 o 
   3   2   3      186.26      193.42      3.44 o 
   4   2   3      805.61      834.74      8.23 o 
   5   2   3      191.76      160.19      4.14 o 
   6   2   3      547.58      541.04      8.44 o 
   7   2   3      246.61      285.24      6.71 o 
   8   2   3       82.20       84.79      2.37 o 
   9   2   3       81.60       80.07      2.40 o 
  10   2   3       13.96       12.88      1.24 o 
 -10   3   3       10.26        9.06      1.20 o 
  -9   3   3        1.57        3.83      2.05 o 
  -8   3   3       22.74       21.19      1.58 o 
  -7   3   3       46.92       48.31      1.81 o 
  -6   3   3      857.17      937.72     11.07 o 
  -5   3   3        2.15        2.07      1.17 o 
  -4   3   3      164.93      183.81      3.89 o 
  -3   3   3      398.09      372.24      4.95 o 
  -2   3   3      242.01      233.04      3.54 o 
  -1   3   3      638.51      617.07      5.58 o 
   0   3   3       15.78       60.83     66.58 o 
   1   3   3      303.86      317.54      4.09 o 
   2   3   3      605.79      687.76      6.39 o 
   3   3   3       12.90        3.81      0.54 o 
   4   3   3       26.83       37.20      1.13 o 
   5   3   3       50.51       46.45      1.41 o 
   6   3   3      182.89      176.33      5.15 o 
   7   3   3       41.66       35.52      1.68 o 
   8   3   3        0.02        1.37      1.81 o 
   9   3   3        0.04        1.07      1.54 o 
  10   3   3        0.60        1.03      1.47 o 
 -10   4   3        1.50        4.87      1.06 o 
  -9   4   3       59.65       59.93      2.14 o 
  -8   4   3        2.03        2.61      1.95 o 
  -7   4   3       43.34       42.70      1.82 o 
  -6   4   3       42.38       40.72      1.55 o 
  -5   4   3        0.92        0.65      1.41 o 
  -4   4   3      631.60      653.88      8.04 o 
  -3   4   3      713.80      714.24      7.75 o 
  -2   4   3        9.09       14.34      0.74 o 
  -1   4   3      616.62      662.45      6.70 o 
   0   4   3       24.41       28.25      0.97 o 
   1   4   3       66.61       46.55      1.50 o 
   2   4   3     1530.07     1778.50     12.01 o 
   3   4   3      107.63      113.11      3.25 o 
   4   4   3      207.71      209.76      4.79 o 
   5   4   3      823.76      782.83     10.20 o 
   6   4   3       23.09       23.41      1.50 o 
   7   4   3      453.29      428.80      8.43 o 
   8   4   3       56.79       54.09      2.09 o 
   9   4   3       42.56       51.10      1.86 o 
 -10   5   3       26.74       27.54      1.34 o 
  -9   5   3        8.42        8.76      1.19 o 
  -8   5   3       37.39       34.82      1.86 o 
  -7   5   3      148.97      148.20      4.48 o 
  -6   5   3       44.72       46.98      1.84 o 
  -5   5   3      122.55      127.79      3.78 o 
  -4   5   3      596.35      618.25      8.56 o 
  -3   5   3        1.13        3.17      1.26 o 
  -2   5   3      303.36      294.30      5.17 o 
  -1   5   3      407.77      375.43      5.74 o 
   0   5   3      141.12      177.85     37.22 o 
   1   5   3      329.60      357.10      5.68 o 
   2   5   3        7.37       13.61      0.91 o 
   3   5   3       28.33       19.11      1.01 o 
   4   5   3      100.70      102.13      2.88 o 
   5   5   3       60.38       60.60      1.94 o 
   6   5   3      444.11      469.22      8.84 o 
   7   5   3       18.08       23.78      1.51 o 
   8   5   3       93.83      100.93      2.96 o 
   9   5   3       19.90       18.84      1.30 o 
  -9   6   3        3.49        0.10      1.53 o 
  -8   6   3      137.84      136.22      4.02 o 
  -7   6   3      612.58      628.30     10.24 o 
  -6   6   3        0.11        0.46      1.95 o 
  -5   6   3      140.15      147.06      4.25 o 
  -4   6   3      254.48      254.10      6.07 o 
  -3   6   3      211.18      217.18      5.46 o 
  -2   6   3      227.50      201.31      5.02 o 
  -1   6   3      104.41      113.56      3.18 o 
   0   6   3      735.12      770.78      9.85 o 
   1   6   3     2045.16     2212.83     16.83 o 
   2   6   3     1045.81     1094.64     11.81 o 
   3   6   3      299.77      306.06      6.44 o 
   4   6   3        0.34       -0.41      1.75 o 
   5   6   3       50.55       46.18      1.83 o 
   6   6   3       67.76       66.45      2.18 o 
   7   6   3       16.85       15.95      1.50 o 
   8   6   3        1.14        1.34      0.95 o 
  -8   7   3        2.30        5.14      1.04 o 
  -7   7   3       12.88       12.39      1.38 o 
  -6   7   3       20.46       18.73      1.49 o 
  -5   7   3       95.20       90.12      2.48 o 
  -4   7   3      318.84      304.78      7.08 o 
  -3   7   3      272.35      279.06      6.59 o 
  -2   7   3      432.17      440.60      7.97 o 
  -1   7   3      482.76      510.93      8.58 o 
   0   7   3      177.49      179.94      3.62 o 
   1   7   3       42.42       38.87      1.55 o 
   2   7   3      611.19      658.61     10.02 o 
   3   7   3      303.08      290.13      6.79 o 
   4   7   3      343.37      336.79      7.47 o 
   5   7   3       61.30       60.05      2.11 o 
   6   7   3      104.58      101.47      3.03 o 
   7   7   3        6.80        9.22      1.13 o 
   8   7   3        7.37       10.43      1.00 o 
  -7   8   3        0.03        1.58      1.49 o 
  -6   8   3      196.79      193.37      5.36 o 
  -5   8   3        5.92        0.72      2.34 o 
  -4   8   3        0.79        2.11      2.07 o 
  -3   8   3      669.22      686.48     10.78 o 
  -2   8   3        6.20        6.58      1.22 o 
  -1   8   3       60.48       61.27      2.04 o 
   0   8   3       76.66       71.38      1.57 o 
   1   8   3      236.52      228.34      6.27 o 
   2   8   3      939.07      970.46     12.83 o 
   3   8   3      204.13      210.49      6.11 o 
   4   8   3        0.79        0.74      1.98 o 
   5   8   3        0.09        0.96      1.78 o 
   6   8   3        0.08       -0.12      1.66 o 
   7   8   3       30.79       31.04      1.37 o 
  -6   9   3       91.63       87.88      2.57 o 
  -5   9   3        1.54        3.96      1.71 o 
  -4   9   3        3.41        8.24      1.21 o 
  -3   9   3       36.26       37.58      1.75 o 
  -2   9   3        1.84        3.52      2.00 o 
  -1   9   3      161.80      158.80      4.59 o 
   0   9   3        0.18        1.03      1.96 o 
   1   9   3       23.16       21.31      1.58 o 
   2   9   3       15.97       16.86      1.51 o 
   3   9   3        8.69       12.15      1.37 o 
   4   9   3        4.67        4.37      1.78 o 
   5   9   3       14.62       15.28      1.28 o 
   6   9   3      109.04       96.63      2.83 o 
  -4  10   3        5.03        7.24      1.04 o 
  -3  10   3       54.24       56.30      1.96 o 
  -2  10   3       13.76       13.99      1.25 o 
  -1  10   3       10.87       11.37      1.26 o 
   0  10   3       83.01       89.84      1.86 o 
   1  10   3        2.32       -0.72      1.71 o 
   2  10   3        0.26        3.97      1.59 o 
   3  10   3       44.52       45.57      1.74 o 
   4  10   3       53.89       48.14      1.62 o 
  -1  11   3        0.00        1.64      1.34 o 
   0  11   3        1.88        2.24      1.00 o 
 -11   0   4        8.55        7.31      1.04 o 
 -10   0   4       65.02       74.72      2.30 o 
  -9   0   4      203.03      173.26      5.11 o 
  -8   0   4      344.76      369.91      7.89 o 
  -7   0   4       16.11       13.60      1.18 o 
  -6   0   4       95.90      132.12      3.91 o 
  -5   0   4      167.53      197.31      4.09 o 
  -4   0   4     1463.04     1602.67     10.56 o 
  -3   0   4     9581.24    10225.61    130.26 o 
  -2   0   4     6329.32     5905.99     81.91 o 
  -1   0   4    18820.79    15732.91    154.70 o 
   0   0   4     4597.36     3180.63    122.20 o 
   1   0   4      661.07      617.98      4.63 o 
   2   0   4     4690.50     3745.62     66.86 o 
   3   0   4       11.69       20.55      0.69 o 
   4   0   4     2449.78     2891.86     16.08 o 
   5   0   4       28.34       25.82      1.06 o 
   6   0   4       43.72       43.11      1.48 o 
   7   0   4     1413.89     1475.09     15.54 o 
   8   0   4        1.22        1.69      2.12 o 
   9   0   4        4.69        7.51      1.23 o 
  10   0   4       10.66       11.70      1.17 o 
 -11   1   4       11.32       14.64      1.22 o 
 -10   1   4        7.60        6.71      1.33 o 
  -9   1   4      119.27      108.32      3.03 o 
  -8   1   4       67.28       74.57      2.27 o 
  -7   1   4       14.29       14.30      1.13 o 
  -6   1   4       97.29       86.34      2.57 o 
  -5   1   4      247.46      299.70      5.11 o 
  -4   1   4      208.52      193.07      3.57 o 
  -3   1   4       19.37       59.53      1.56 o 
  -2   1   4     2635.37     2235.80     46.04 o 
  -1   1   4     3635.54     2786.49     49.78 o 
   0   1   4     4697.35     3467.39     40.12 o 
   1   1   4     1410.57     1535.12      7.94 o 
   2   1   4      712.27      741.72      5.92 o 
   3   1   4        3.77        7.93      0.50 o 
   4   1   4        8.92        8.02      0.68 o 
   5   1   4     1269.64     1418.29     12.38 o 
   6   1   4      523.65      539.46      8.37 o 
   7   1   4      290.37      276.49      6.74 o 
   8   1   4      372.39      348.13      7.68 o 
   9   1   4      174.59      173.11      4.66 o 
  10   1   4       23.20       27.93      1.48 o 
 -11   2   4        1.94        1.57      1.49 o 
 -10   2   4       42.37       35.59      1.72 o 
  -9   2   4      125.08      143.26      4.46 o 
  -8   2   4      232.60      229.20      6.30 o 
  -7   2   4       29.38       33.71      1.54 o 
  -6   2   4       27.42       16.52      1.04 o 
  -5   2   4       22.58       21.47      0.96 o 
  -4   2   4      371.06      350.06      5.05 o 
  -3   2   4     1409.72     1534.11      9.75 o 
  -2   2   4      136.04      124.62      2.41 o 
  -1   2   4     1288.14     1324.85      7.69 o 
   0   2   4     1860.73     1923.52     53.42 o 
   1   2   4      892.84      937.45      6.67 o 
   2   2   4      262.92      263.70      3.73 o 
   3   2   4        3.70        1.81      0.90 o 
   4   2   4      736.36      660.19      7.57 o 
   5   2   4      188.15      165.49      4.36 o 
   6   2   4       63.79       77.39      2.30 o 
   7   2   4      255.54      244.65      6.45 o 
   8   2   4        3.14        7.49      2.25 o 
   9   2   4      226.56      231.74      5.98 o 
  10   2   4       10.79       11.22      1.17 o 
 -10   3   4      183.45      165.05      4.86 o 
  -9   3   4      104.94      112.17      3.28 o 
  -8   3   4       13.75       12.26      1.34 o 
  -7   3   4      231.72      236.40      6.23 o 
  -6   3   4      530.78      592.00      8.76 o 
  -5   3   4       50.98       77.89      2.40 o 
  -4   3   4      873.39      913.54      8.87 o 
  -3   3   4     1238.55     1248.44      9.60 o 
  -2   3   4     1195.77     1079.55      8.15 o 
  -1   3   4      330.30      298.60      3.99 o 
   0   3   4      895.85      937.12      8.92 o 
   1   3   4      168.46      224.88      3.59 o 
   2   3   4     1057.47     1000.35      8.23 o 
   3   3   4      845.07      855.55      8.30 o 
   4   3   4       97.20      113.20      3.37 o 
   5   3   4       45.18       48.22      1.48 o 
   6   3   4      212.24      203.38      5.66 o 
   7   3   4      221.14      213.83      6.16 o 
   8   3   4      204.42      207.87      5.89 o 
   9   3   4       17.20       16.33      1.43 o 
  10   3   4       23.44       23.36      1.29 o 
 -10   4   4       65.02       61.87      1.96 o 
  -9   4   4       58.97       60.68      2.15 o 
  -8   4   4       25.78       23.33      1.62 o 
  -7   4   4       21.47       25.24      1.59 o 
  -6   4   4        0.55        1.20      1.86 o 
  -5   4   4     1004.65      989.55     11.04 o 
  -4   4   4       30.41       27.20      1.07 o 
  -3   4   4      180.26      209.40      4.25 o 
  -2   4   4     1172.92     1328.21     10.18 o 
  -1   4   4      435.20      428.71      5.54 o 
   0   4   4       45.82       51.79      2.61 o 
   1   4   4      261.98      265.45      4.47 o 
   2   4   4       13.56       26.50      0.94 o 
   3   4   4       51.77       60.75      1.79 o 
   4   4   4       22.78       27.37      1.16 o 
   5   4   4        0.28        2.63      1.39 o 
   6   4   4       53.67       48.74      1.84 o 
   7   4   4       24.88       22.39      1.49 o 
   8   4   4       88.19       80.33      2.40 o 
   9   4   4        6.45        8.94      1.03 o 
 -10   5   4        4.98        5.07      0.95 o 
  -9   5   4       45.42       49.14      1.81 o 
  -8   5   4       16.39       18.40      1.58 o 
  -7   5   4       62.85       67.96      2.20 o 
  -6   5   4      346.56      322.77      7.23 o 
  -5   5   4      472.08      510.51      8.42 o 
  -4   5   4      140.85      149.24      4.40 o 
  -3   5   4      595.72      583.19      7.91 o 
  -2   5   4      483.76      501.27      6.89 o 
  -1   5   4       63.00       70.09      2.05 o 
   0   5   4      310.52      301.88      3.69 o 
   1   5   4     4314.11     5354.83     25.42 o 
   2   5   4      716.69      643.85      8.14 o 
   3   5   4      149.11      135.47      3.99 o 
   4   5   4        0.16        5.46      0.91 o 
   5   5   4      898.43      874.87     11.63 o 
   6   5   4      652.67      651.07     10.52 o 
   7   5   4        7.52        6.02      2.08 o 
   8   5   4        0.01        0.52      1.79 o 
   9   5   4       88.41      102.94      2.98 o 
  -9   6   4       25.97       25.33      1.42 o 
  -8   6   4       55.45       58.02      2.01 o 
  -7   6   4      134.59      153.10      4.56 o 
  -6   6   4      212.18      216.87      6.16 o 
  -5   6   4      171.05      161.23      4.48 o 
  -4   6   4       38.52       51.62      1.72 o 
  -3   6   4      156.34      179.73      5.05 o 
  -2   6   4      401.30      387.72      6.96 o 
  -1   6   4       16.58       20.97      1.11 o 
   0   6   4      852.58      843.32      9.31 o 
   1   6   4      442.01      444.24      7.41 o 
   2   6   4       32.31       34.97      1.40 o 
   3   6   4      521.63      491.44      8.47 o 
   4   6   4      297.43      275.48      6.65 o 
   5   6   4       24.07       24.83      1.57 o 
   6   6   4       21.11       21.32      1.45 o 
   7   6   4        2.97        4.15      1.07 o 
   8   6   4       46.52       46.75      1.83 o 
  -8   7   4       67.34       65.08      2.04 o 
  -7   7   4        2.33        3.60      1.74 o 
  -6   7   4       36.90       40.31      1.99 o 
  -5   7   4       83.26       74.13      2.34 o 
  -4   7   4      545.77      537.54      9.38 o 
  -3   7   4        1.73        1.87      1.91 o 
  -2   7   4       71.33       74.14      2.10 o 
  -1   7   4       44.92       54.18      1.69 o 
   0   7   4       91.35       99.75      2.15 o 
   1   7   4       71.04       73.60      2.23 o 
   2   7   4      527.61      520.33      8.97 o 
   3   7   4        9.93        8.83      1.18 o 
   4   7   4       48.07       47.16      1.93 o 
   5   7   4        3.38        6.30      2.05 o 
   6   7   4        0.14        2.80      1.79 o 
   7   7   4        3.49        2.86      1.66 o 
   8   7   4       34.69       33.43      1.32 o 
  -7   8   4       14.86       12.68      1.25 o 
  -6   8   4       39.53       38.00      1.71 o 
  -5   8   4      372.69      388.61      8.02 o 
  -4   8   4      205.86      214.22      6.01 o 
  -3   8   4      306.05      318.80      7.49 o 
  -2   8   4       52.45       52.17      2.00 o 
  -1   8   4      160.50      163.17      4.62 o 
   0   8   4      127.47      134.45      2.76 o 
   1   8   4       10.20       11.84      1.41 o 
   2   8   4        7.28        5.64      2.12 o 
   3   8   4      262.77      261.46      6.83 o 
   4   8   4      149.10      140.46      4.37 o 
   5   8   4      159.28      167.96      4.44 o 
   6   8   4        8.77       10.75      1.13 o 
   7   8   4       44.24       48.45      1.57 o 
  -6   9   4        1.49        1.03      1.47 o 
  -5   9   4      130.38      124.68      3.62 o 
  -4   9   4       30.64       31.80      1.66 o 
  -3   9   4       10.81       11.57      1.34 o 
  -2   9   4       53.65       47.93      2.05 o 
  -1   9   4        4.98        5.56      2.07 o 
   0   9   4        1.67        0.77      2.90 o 
   1   9   4        3.90        4.29      1.21 o 
   2   9   4       21.09       25.08      1.56 o 
   3   9   4        0.24        1.60      1.76 o 
   4   9   4        3.33        3.83      1.81 o 
   5   9   4        0.36        2.58      1.47 o 
  -4  10   4        1.10        2.30      1.56 o 
  -3  10   4        1.36        0.42      1.58 o 
  -2  10   4       25.45       24.57      1.42 o 
  -1  10   4       39.27       39.52      1.63 o 
   0  10   4       34.48       30.77      1.15 o 
   1  10   4        3.76        6.14      1.20 o 
   2  10   4       63.10       58.30      1.99 o 
   3  10   4        2.58        5.73      1.01 o 
   4  10   4        7.96        9.44      1.03 o 
 -11   1   5      132.07      127.31      3.31 o 
 -10   1   5        0.06       -0.91      1.93 o 
  -9   1   5       53.87       51.57      2.06 o 
  -8   1   5      179.13      179.24      4.83 o 
  -7   1   5       22.29       21.70      1.33 o 
  -6   1   5       55.86       70.63      2.19 o 
  -5   1   5      167.16      188.43      4.09 o 
  -4   1   5      572.30      568.62      6.39 o 
  -3   1   5      672.98      602.34      5.81 o 
  -2   1   5      102.69       77.48      1.93 o 
  -1   1   5     2878.56     3030.94     12.39 o 
   0   1   5      389.87      290.85      6.48 o 
   1   1   5       16.30        9.36      0.46 o 
   2   1   5      996.96      983.31      7.44 o 
   3   1   5        0.27       -0.06      0.96 o 
   4   1   5     1226.64     1271.35     10.85 o 
   5   1   5     1062.41     1028.55     10.87 o 
   6   1   5        3.15        2.82      1.85 o 
   7   1   5      119.98      110.29      3.26 o 
   8   1   5       12.34       12.98      1.36 o 
   9   1   5      152.83      166.85      4.44 o 
  10   1   5       48.72       48.30      1.73 o 
 -11   2   5        0.12        1.54      1.32 o 
 -10   2   5       76.12       75.76      2.34 o 
  -9   2   5       53.10       53.46      2.09 o 
  -8   2   5       18.97       25.64      1.67 o 
  -7   2   5      176.12      188.93      5.48 o 
  -6   2   5        3.03        4.76      1.44 o 
  -5   2   5      250.45      250.40      4.93 o 
  -4   2   5       16.01       14.48      0.74 o 
  -3   2   5        7.91       13.92      0.60 o 
  -2   2   5     3399.72     3914.72     16.21 o 
  -1   2   5       45.98       52.86      1.41 o 
   0   2   5       11.06       10.37      0.34 o 
   1   2   5      520.36      509.04      5.19 o 
   2   2   5     1311.65     1381.64      9.49 o 
   3   2   5     1141.14     1178.24      9.58 o 
   4   2   5      224.33      200.67      4.35 o 
   5   2   5      276.16      312.92      6.12 o 
   6   2   5        2.85        1.60      1.64 o 
   7   2   5      537.12      546.77      9.57 o 
   8   2   5       11.16       10.82      1.34 o 
   9   2   5       97.79       92.02      2.59 o 
  10   2   5        0.75       -1.60      1.60 o 
 -10   3   5       50.90       48.84      1.81 o 
  -9   3   5        1.14        3.64      2.05 o 
  -8   3   5     1174.70     1251.69     14.79 o 
  -7   3   5       13.17       15.35      1.42 o 
  -6   3   5       22.69       34.43      1.39 o 
  -5   3   5       51.79       60.85      1.85 o 
  -4   3   5       82.37       73.63      2.33 o 
  -3   3   5     2981.32     3525.30     17.74 o 
  -2   3   5      397.73      615.99      6.21 o 
  -1   3   5       37.61       35.72      1.05 o 
   0   3   5      153.70      133.57      5.38 o 
   1   3   5      799.07      835.94      7.45 o 
   2   3   5       36.80       34.29      1.14 o 
   3   3   5      578.45      603.91      7.20 o 
   4   3   5       61.19       70.23      2.25 o 
   5   3   5      453.87      425.31      7.37 o 
   6   3   5       11.63       13.53      1.28 o 
   7   3   5        7.03        2.91      2.06 o 
   8   3   5       14.88       18.76      1.47 o 
   9   3   5       15.47       10.59      1.28 o 
 -10   4   5       11.44       16.89      1.24 o 
  -9   4   5       48.13       48.35      1.94 o 
  -8   4   5       16.88       19.45      1.52 o 
  -7   4   5      338.86      325.16      7.46 o 
  -6   4   5      630.80      597.04      9.47 o 
  -5   4   5      215.07      211.50      5.16 o 
  -4   4   5       76.28       79.87      2.34 o 
  -3   4   5      197.31      243.27      4.70 o 
  -2   4   5     1097.01     1116.94      9.64 o 
  -1   4   5     1941.26     2058.09     13.28 o 
   0   4   5       25.79       17.31      0.86 o 
   1   4   5     1217.71     1360.46     10.76 o 
   2   4   5      277.09      250.88      4.69 o 
   3   4   5      197.16      169.31      4.20 o 
   4   4   5     1987.90     2263.06     17.29 o 
   5   4   5      123.51      110.79      3.25 o 
   6   4   5       29.71       24.46      1.46 o 
   7   4   5      127.52      121.63      3.63 o 
   8   4   5       11.06        8.29      1.21 o 
   9   4   5        0.09        0.73      1.57 o 
  -9   5   5      157.95      142.46      3.94 o 
  -8   5   5      151.11      132.16      4.23 o 
  -7   5   5      751.39      748.23     11.34 o 
  -6   5   5       15.26       14.16      1.36 o 
  -5   5   5       44.58       34.28      1.51 o 
  -4   5   5      258.64      248.20      5.64 o 
  -3   5   5      210.68      191.35      4.72 o 
  -2   5   5      425.74      386.63      6.25 o 
  -1   5   5        7.19       24.29      1.02 o 
   0   5   5     1163.32     1265.63      7.94 o 
   1   5   5      946.54      994.76     10.24 o 
   2   5   5      719.80      719.36      8.86 o 
   3   5   5        5.58        3.45      1.87 o 
   4   5   5        0.59        1.55      1.95 o 
   5   5   5       43.05       45.00      1.84 o 
   6   5   5      623.75      651.92     10.60 o 
   7   5   5       33.39       36.79      1.79 o 
   8   5   5        8.97        8.48      1.12 o 
   9   5   5       14.55       12.26      1.13 o 
  -9   6   5       37.79       39.11      1.59 o 
  -8   6   5       14.65       20.32      1.44 o 
  -7   6   5       70.66       65.46      2.32 o 
  -6   6   5       12.12        8.22      1.32 o 
  -5   6   5        1.07       -0.88      1.93 o 
  -4   6   5      408.44      383.28      7.55 o 
  -3   6   5       13.38       14.77      1.13 o 
  -2   6   5      318.67      309.78      6.32 o 
  -1   6   5      185.06      168.90      4.68 o 
   0   6   5       70.07       67.44      1.45 o 
   1   6   5      597.60      600.30      8.86 o 
   2   6   5        3.45        4.87      1.72 o 
   3   6   5        4.42        3.68      1.65 o 
   4   6   5        4.85        7.13      1.16 o 
   5   6   5      347.27      365.23      7.82 o 
   6   6   5       29.58       30.98      1.71 o 
   7   6   5      134.12      130.36      3.96 o 
   8   6   5        3.21        1.59      1.57 o 
  -8   7   5        5.77        4.91      1.72 o 
  -7   7   5        6.02        8.34      1.23 o 
  -6   7   5        3.56        5.06      1.92 o 
  -5   7   5        7.60        3.04      2.25 o 
  -4   7   5      199.15      198.92      5.91 o 
  -3   7   5      108.17       98.97      3.02 o 
  -2   7   5      216.30      212.02      5.77 o 
  -1   7   5      106.57      102.73      2.95 o 
   0   7   5       61.80       60.34      2.37 o 
   1   7   5       40.74       31.17      1.59 o 
   2   7   5       14.03       16.74      1.38 o 
   3   7   5       40.00       39.15      1.79 o 
   4   7   5      188.61      183.29      5.03 o 
   5   7   5       12.32       11.23      1.39 o 
   6   7   5        3.19       -0.27      2.17 o 
   7   7   5       50.09       52.96      1.89 o 
  -7   8   5       14.91       13.98      1.29 o 
  -6   8   5       41.20       39.26      1.70 o 
  -5   8   5       78.10       74.41      2.37 o 
  -4   8   5        1.29        3.43      1.89 o 
  -3   8   5        0.46        4.30      2.01 o 
  -2   8   5       20.41       17.32      1.45 o 
  -1   8   5        0.19       -1.65      1.99 o 
   0   8   5      753.03      734.10      9.44 o 
   1   8   5       50.42       56.23      1.99 o 
   2   8   5        7.91        1.98      2.15 o 
   3   8   5      116.87      108.57      3.26 o 
   4   8   5      152.61      147.97      4.33 o 
   5   8   5        0.59        0.88      1.64 o 
   6   8   5       17.01       12.99      1.29 o 
  -6   9   5       86.55       89.86      2.85 o 
  -5   9   5        1.62        4.20      1.49 o 
  -4   9   5        9.31        9.68      1.34 o 
  -3   9   5        8.18       10.70      1.37 o 
  -2   9   5        2.83        3.41      2.03 o 
  -1   9   5      132.78      131.74      4.15 o 
   0   9   5      167.37      154.58      3.32 o 
   1   9   5      210.96      214.02      5.92 o 
   2   9   5       99.19       96.97      3.04 o 
   3   9   5       20.64       13.71      1.41 o 
   4   9   5      169.21      168.82      4.82 o 
   5   9   5       67.66       62.52      1.86 o 
  -4  10   5       20.47       18.92      1.25 o 
  -3  10   5        0.27        0.30      1.61 o 
  -2  10   5       70.96       70.28      2.19 o 
  -1  10   5       14.17       17.24      1.38 o 
   0  10   5       25.79       31.01      1.89 o 
   1  10   5      101.60       96.99      2.89 o 
   2  10   5      160.43      152.67      4.38 o 
   3  10   5      247.23      232.28      5.04 o 
 -11   0   6        4.07        2.26      1.47 o 
 -10   0   6       15.73       18.42      1.48 o 
  -9   0   6        0.74        1.97      2.00 o 
  -8   0   6        5.50        5.63      2.05 o 
  -7   0   6      825.68      893.09     11.56 o 
  -6   0   6     2536.32     2923.94     19.76 o 
  -5   0   6       72.41       86.01      2.59 o 
  -4   0   6      866.87     1067.40      9.07 o 
  -3   0   6      813.76      801.59      7.07 o 
  -2   0   6     5758.37     4727.33     81.71 o 
  -1   0   6     1332.40     1303.61      8.01 o 
   0   0   6     1286.71     1177.19      7.20 o 
   1   0   6     1545.02     1355.27      8.67 o 
   2   0   6     8882.39     7067.90    115.63 o 
   3   0   6       94.40       99.63      2.76 o 
   4   0   6      324.96      302.31      5.38 o 
   5   0   6      339.30      317.92      6.12 o 
   6   0   6        2.31        1.61      1.61 o 
   7   0   6      879.54      912.85     12.42 o 
   8   0   6      160.71      146.05      4.57 o 
   9   0   6       88.85       85.67      2.49 o 
  10   0   6      157.10      168.87      4.12 o 
 -11   1   6       12.88       11.94      1.11 o 
 -10   1   6       12.81       16.13      1.41 o 
  -9   1   6        5.15        6.84      1.24 o 
  -8   1   6      141.33      117.71      3.69 o 
  -7   1   6      261.39      296.54      6.62 o 
  -6   1   6      359.97      353.31      6.55 o 
  -5   1   6      524.60      545.76      7.26 o 
  -4   1   6      154.02      154.05      3.49 o 
  -3   1   6     1954.66     2263.16     12.56 o 
  -2   1   6     2090.76     2342.09     11.89 o 
  -1   1   6     4400.24     3012.37     62.41 o 
   0   1   6     1768.42     1664.15      6.68 o 
   1   1   6      155.00      126.65      2.59 o 
   2   1   6      346.74      363.68      4.74 o 
   3   1   6      986.91      924.34      8.55 o 
   4   1   6     1043.22     1111.61     10.56 o 
   5   1   6      195.43      192.69      4.94 o 
   6   1   6       20.71       22.25      1.36 o 
   7   1   6       10.64       10.38      1.37 o 
   8   1   6        1.62       -0.30      1.86 o 
   9   1   6       30.43       32.04      1.59 o 
  10   1   6       14.68       19.39      1.23 o 
 -10   2   6       69.57       71.47      2.12 o 
  -9   2   6        6.26        6.08      2.05 o 
  -8   2   6        5.38        3.66      2.05 o 
  -7   2   6       29.17       35.43      1.63 o 
  -6   2   6        1.67        2.47      1.54 o 
  -5   2   6      177.49      186.96      4.45 o 
  -4   2   6       15.17       23.65      0.91 o 
  -3   2   6     1845.58     2097.08     12.66 o 
  -2   2   6        2.32       12.58      0.57 o 
  -1   2   6      575.06      617.55      5.82 o 
   0   2   6       74.48       51.64      3.83 o 
   1   2   6      217.39      268.93      4.03 o 
   2   2   6      157.56      123.66      2.95 o 
   3   2   6       37.21       40.59      1.21 o 
   4   2   6      123.15       92.70      2.78 o 
   5   2   6     1166.00     1187.29     12.52 o 
   6   2   6       65.60       65.19      1.97 o 
   7   2   6      284.48      300.85      7.18 o 
   8   2   6       95.94       81.99      2.43 o 
   9   2   6       12.65       13.16      1.29 o 
 -10   3   6        2.54       -1.85      1.85 o 
  -9   3   6       50.56       52.42      2.09 o 
  -8   3   6        4.30        6.45      1.38 o 
  -7   3   6        0.21        0.29      1.93 o 
  -6   3   6        4.13        4.95      0.92 o 
  -5   3   6       49.45       37.15      1.29 o 
  -4   3   6      563.05      509.35      6.97 o 
  -3   3   6      673.87      741.72      7.79 o 
  -2   3   6      147.05      143.57      3.17 o 
  -1   3   6      177.95      142.20      3.12 o 
   0   3   6       18.81       25.32      0.58 o 
   1   3   6      206.07      194.74      3.78 o 
   2   3   6        4.63        4.34      0.58 o 
   3   3   6      384.97      335.14      5.65 o 
   4   3   6       88.70      109.41      3.14 o 
   5   3   6        9.80        9.38      1.02 o 
   6   3   6       69.32       64.58      2.04 o 
   7   3   6      242.47      243.05      6.52 o 
   8   3   6      156.28      142.52      4.26 o 
   9   3   6      100.26      113.29      3.46 o 
 -10   4   6       18.72       18.64      1.30 o 
  -9   4   6        4.29        1.19      1.88 o 
  -8   4   6       24.10       19.18      1.55 o 
  -7   4   6       20.15       18.43      1.50 o 
  -6   4   6       14.52       21.01      1.35 o 
  -5   4   6       24.35       23.81      1.24 o 
  -4   4   6      613.68      665.74      8.61 o 
  -3   4   6       74.56       70.10      2.17 o 
  -2   4   6      482.98      436.96      6.17 o 
  -1   4   6       24.01       36.26      1.11 o 
   0   4   6       13.09       19.74      1.86 o 
   1   4   6       16.02       22.75      0.93 o 
   2   4   6      247.93      223.00      4.65 o 
   3   4   6       13.38       23.43      1.10 o 
   4   4   6       60.46       60.38      1.76 o 
   5   4   6       12.13       10.77      1.26 o 
   6   4   6       43.56       45.97      1.90 o 
   7   4   6        4.46        8.25      1.16 o 
   8   4   6        1.42       -1.17      1.70 o 
   9   4   6       54.19       52.13      1.78 o 
  -9   5   6       20.39       22.27      1.43 o 
  -8   5   6      147.96      146.27      4.44 o 
  -7   5   6        1.15        5.07      2.04 o 
  -6   5   6       60.38       62.10      2.09 o 
  -5   5   6      180.00      185.06      5.32 o 
  -4   5   6     1069.78     1132.58     12.38 o 
  -3   5   6      356.22      362.49      6.57 o 
  -2   5   6       21.32       25.51      1.12 o 
  -1   5   6     1380.54     1441.52     12.67 o 
   0   5   6      510.79      495.60      7.78 o 
   1   5   6      285.19      255.86      5.39 o 
   2   5   6       17.07       18.75      1.00 o 
   3   5   6      451.49      421.78      7.51 o 
   4   5   6     1667.18     1659.68     16.13 o 
   5   5   6      461.79      433.87      8.42 o 
   6   5   6       66.20       63.18      2.15 o 
   7   5   6        3.70        2.69      1.77 o 
   8   5   6        9.06       10.28      1.15 o 
  -9   6   6        6.71        5.69      1.05 o 
  -8   6   6        0.44       -0.87      1.78 o 
  -7   6   6        8.53        9.21      1.36 o 
  -6   6   6        9.70        8.79      1.34 o 
  -5   6   6      368.77      361.42      7.86 o 
  -4   6   6        4.55        8.24      1.20 o 
  -3   6   6        2.99        1.85      1.46 o 
  -2   6   6      258.23      277.10      6.15 o 
  -1   6   6       28.03       25.59      1.25 o 
   0   6   6      120.76      123.23      3.47 o 
   1   6   6      490.80      498.26      8.23 o 
   2   6   6       36.39       28.06      1.35 o 
   3   6   6      291.82      296.26      6.77 o 
   4   6   6        1.66       -1.04      2.08 o 
   5   6   6      490.65      468.47      8.94 o 
   6   6   6       79.33       79.08      2.53 o 
   7   6   6        3.58        4.94      1.81 o 
   8   6   6        1.25        1.25      1.44 o 
  -8   7   6       10.60        9.49      1.18 o 
  -7   7   6       42.00       38.21      1.73 o 
  -6   7   6       55.55       50.27      2.00 o 
  -5   7   6       52.90       51.70      1.91 o 
  -4   7   6      168.79      151.41      4.56 o 
  -3   7   6      146.25      144.92      4.30 o 
  -2   7   6        0.85        1.29      1.85 o 
  -1   7   6        1.52        5.70      1.96 o 
   0   7   6      107.95      112.04      2.34 o 
   1   7   6        0.00       -1.02      1.87 o 
   2   7   6       16.48       21.35      1.42 o 
   3   7   6        4.23        1.84      2.09 o 
   4   7   6       83.80       92.81      2.75 o 
   5   7   6       88.72       81.56      2.50 o 
   6   7   6        7.62        6.34      1.16 o 
   7   7   6        2.34        1.93      1.57 o 
  -7   8   6      279.03      277.03      5.64 o 
  -6   8   6       15.49       18.40      1.44 o 
  -5   8   6       50.39       49.24      1.96 o 
  -4   8   6       34.35       31.71      1.80 o 
  -3   8   6      209.83      214.23      6.15 o 
  -2   8   6      251.97      257.18      6.70 o 
  -1   8   6       93.80      106.01      3.19 o 
   0   8   6        9.12       13.02      1.28 o 
   1   8   6      234.43      230.55      6.34 o 
   2   8   6      315.38      303.47      7.19 o 
   3   8   6      199.34      215.21      6.05 o 
   4   8   6       39.34       40.83      1.77 o 
   5   8   6       11.66       15.57      1.27 o 
   6   8   6       36.15       35.31      1.58 o 
  -6   9   6       76.14       73.88      2.30 o 
  -5   9   6       21.42       17.51      1.30 o 
  -4   9   6        0.93        2.56      1.83 o 
  -3   9   6       46.30       47.80      1.90 o 
  -2   9   6       43.77       42.45      1.85 o 
  -1   9   6       35.66       36.20      1.86 o 
   0   9   6       50.86       60.94      1.53 o 
   1   9   6        0.89        8.39      1.38 o 
   2   9   6        9.47       10.63      1.27 o 
   3   9   6        1.61        2.69      1.60 o 
   4   9   6        6.16        6.28      1.14 o 
   5   9   6       16.10       16.93      1.13 o 
  -4  10   6       10.92       11.22      1.06 o 
  -3  10   6        1.15        3.58      0.94 o 
  -2  10   6        2.10        2.58      1.50 o 
  -1  10   6       18.42       17.52      1.42 o 
   0  10   6        2.10        3.10      1.27 o 
   1  10   6       16.24       10.37      1.29 o 
   2  10   6       12.97       12.21      1.25 o 
   3  10   6       37.18       36.82      1.44 o 
 -11   1   7       68.76       69.54      2.16 o 
 -10   1   7      131.40      135.52      3.91 o 
  -9   1   7        1.12        2.83      1.79 o 
  -8   1   7       34.82       33.57      1.77 o 
  -7   1   7       59.24       47.86      1.79 o 
  -6   1   7      474.81      483.99      7.86 o 
  -5   1   7       39.36       47.09      1.39 o 
  -4   1   7      562.09      548.24      6.83 o 
  -3   1   7       77.24       60.70      1.88 o 
  -2   1   7      940.23      830.84      7.25 o 
  -1   1   7     1697.21     1543.29      9.84 o 
   0   1   7        6.09        2.54      0.74 o 
   1   1   7      869.20      788.31      7.10 o 
   2   1   7       18.77        6.67      0.60 o 
   3   1   7     2826.83     3056.73     17.63 o 
   4   1   7        1.41        2.11      1.38 o 
   5   1   7       48.51       49.57      1.57 o 
   6   1   7      164.48      143.70      4.28 o 
   7   1   7      362.88      343.75      7.77 o 
   8   1   7        3.16        3.75      1.98 o 
   9   1   7       20.71       19.70      1.33 o 
 -10   2   7        1.31        0.23      1.99 o 
  -9   2   7        6.44       10.12      1.39 o 
  -8   2   7      183.76      180.29      4.92 o 
  -7   2   7        0.32        3.31      1.02 o 
  -6   2   7       14.17       15.14      1.09 o 
  -5   2   7      152.96      149.63      4.19 o 
  -4   2   7      133.21      141.83      3.66 o 
  -3   2   7     1613.26     1622.86     11.61 o 
  -2   2   7      348.51      322.79      4.65 o 
  -1   2   7      611.50      552.58      5.95 o 
   0   2   7      327.83      291.45      5.37 o 
   1   2   7     1917.99     1992.75     12.53 o 
   2   2   7      575.79      565.82      6.67 o 
   3   2   7      203.64      215.83      4.52 o 
   4   2   7       17.41       20.33      1.06 o 
   5   2   7     1078.21     1039.90     12.14 o 
   6   2   7      203.76      204.71      5.83 o 
   7   2   7        0.22        0.62      2.00 o 
   8   2   7       55.43       57.65      2.06 o 
   9   2   7        0.81        2.24      1.42 o 
 -10   3   7       18.72       19.68      1.43 o 
  -9   3   7       15.88       21.09      1.63 o 
  -8   3   7      209.54      221.13      6.41 o 
  -7   3   7        0.11        0.44      1.80 o 
  -6   3   7       16.24       17.43      1.21 o 
  -5   3   7      109.42      140.84      4.18 o 
  -4   3   7       12.27       13.63      0.86 o 
  -3   3   7       14.41        9.11      0.80 o 
  -2   3   7       67.56       79.90      2.25 o 
  -1   3   7      403.18      427.64      5.70 o 
   0   3   7      504.09      476.22      4.26 o 
   1   3   7        1.42        8.43      0.66 o 
   2   3   7      263.86      315.48      5.30 o 
   3   3   7       69.04       55.95      1.51 o 
   4   3   7        0.50        0.58      1.38 o 
   5   3   7       18.97       16.89      1.28 o 
   6   3   7        2.78        3.34      1.92 o 
   7   3   7       15.01       12.49      1.32 o 
   8   3   7       28.16       26.70      1.56 o 
   9   3   7        5.29        6.46      1.04 o 
 -10   4   7       18.12       19.12      1.21 o 
  -9   4   7       52.26       49.58      1.94 o 
  -8   4   7      150.52      152.27      4.51 o 
  -7   4   7       36.45       45.82      1.89 o 
  -6   4   7      128.15      134.25      4.13 o 
  -5   4   7       56.41       42.50      1.54 o 
  -4   4   7        8.13        6.57      0.81 o 
  -3   4   7       79.11      100.64      2.94 o 
  -2   4   7       54.77       40.80      1.24 o 
  -1   4   7       45.27       43.78      1.35 o 
   0   4   7      463.79      394.12     10.48 o 
   1   4   7       15.99        4.23      1.33 o 
   2   4   7      442.10      412.02      6.62 o 
   3   4   7       86.92       83.76      2.55 o 
   4   4   7      137.67      104.31      3.13 o 
   5   4   7      404.48      392.17      7.86 o 
   6   4   7      161.59      129.17      3.87 o 
   7   4   7        7.95        9.93      1.35 o 
   8   4   7       98.12      104.17      3.05 o 
   9   4   7      124.77      137.70      3.74 o 
  -9   5   7      102.05      103.63      2.98 o 
  -8   5   7       18.87       17.86      1.45 o 
  -7   5   7       68.00       71.37      2.18 o 
  -6   5   7       57.50       54.74      2.02 o 
  -5   5   7       25.40       28.21      1.48 o 
  -4   5   7      133.65      127.66      3.79 o 
  -3   5   7      257.96      224.91      5.43 o 
  -2   5   7       16.36       14.78      0.96 o 
  -1   5   7      193.44      202.89      4.88 o 
   0   5   7      610.97      571.50      5.69 o 
   1   5   7       81.12       73.30      2.10 o 
   2   5   7       22.74       13.99      1.05 o 
   3   5   7       31.18       29.44      1.46 o 
   4   5   7      140.08      130.89      4.19 o 
   5   5   7       12.29       13.01      1.44 o 
   6   5   7       63.66       59.51      2.07 o 
   7   5   7        1.97        1.20      1.44 o 
   8   5   7       77.51       72.63      2.25 o 
  -9   6   7       25.21       21.83      1.29 o 
  -8   6   7       99.38      108.73      3.47 o 
  -7   6   7        1.03        2.44      1.86 o 
  -6   6   7       50.73       49.63      1.98 o 
  -5   6   7       10.61        9.14      1.29 o 
  -4   6   7      196.09      179.71      4.79 o 
  -3   6   7      341.76      362.60      7.42 o 
  -2   6   7        7.18        5.38      0.97 o 
  -1   6   7      151.22      139.36      3.93 o 
   0   6   7      305.32      299.58      4.64 o 
   1   6   7      100.17       97.48      2.82 o 
   2   6   7       47.94       47.64      1.74 o 
   3   6   7      253.51      255.36      6.48 o 
   4   6   7        6.02        4.52      1.81 o 
   5   6   7      426.16      417.24      8.35 o 
   6   6   7       14.16       13.19      1.51 o 
   7   6   7        0.19        0.68      1.59 o 
  -8   7   7       51.35       45.32      1.63 o 
  -7   7   7       13.19       14.12      1.22 o 
  -6   7   7      176.05      179.45      4.78 o 
  -5   7   7      148.88      151.01      4.62 o 
  -4   7   7      207.17      196.49      5.87 o 
  -3   7   7      135.28      120.32      3.78 o 
  -2   7   7       55.31       56.66      1.99 o 
  -1   7   7       55.89       48.30      1.83 o 
   0   7   7        4.15        3.78      1.27 o 
   1   7   7       56.46       54.67      2.05 o 
   2   7   7      406.95      394.02      8.21 o 
   3   7   7      391.74      394.06      8.21 o 
   4   7   7        7.39        6.50      2.09 o 
   5   7   7      102.91      109.64      3.24 o 
   6   7   7       84.10       80.45      2.49 o 
   7   7   7       30.98       36.27      1.43 o 
  -7   8   7        4.86        6.47      1.06 o 
  -6   8   7       26.86       23.30      1.40 o 
  -5   8   7        0.31       -1.79      1.79 o 
  -4   8   7      253.31      225.78      6.18 o 
  -3   8   7        1.51        0.15      2.06 o 
  -2   8   7        8.21       16.06      1.41 o 
  -1   8   7       12.60       13.52      1.33 o 
   0   8   7        4.67        3.91      1.57 o 
   1   8   7      158.53      151.23      4.62 o 
   2   8   7       15.95       19.61      1.55 o 
   3   8   7        8.13        2.58      2.25 o 
   4   8   7      186.13      170.35      5.11 o 
   5   8   7        1.50       -0.65      1.58 o 
   6   8   7       33.32       32.61      1.39 o 
  -5   9   7        3.17       -0.20      1.53 o 
  -4   9   7       24.38       27.68      1.50 o 
  -3   9   7        0.62        0.13      1.76 o 
  -2   9   7      143.62      135.02      4.17 o 
  -1   9   7      126.80      131.59      3.96 o 
   0   9   7       15.55       21.32      1.92 o 
   1   9   7        9.01        7.77      1.24 o 
   2   9   7        0.25        0.87      1.81 o 
   3   9   7        6.35        5.67      1.09 o 
   4   9   7       55.18       63.62      1.93 o 
  -3  10   7       61.33       64.83      1.84 o 
  -2  10   7       60.64       62.50      1.99 o 
  -1  10   7       27.12       28.74      1.41 o 
   0  10   7       25.54       28.76      1.10 o 
   1  10   7       20.81       20.75      1.38 o 
   2  10   7       33.39       37.92      1.51 o 
 -10   0   8       41.41       36.42      1.63 o 
  -9   0   8       12.30       16.62      1.58 o 
  -8   0   8      333.38      351.63      7.84 o 
  -7   0   8        1.61        3.86      1.14 o 
  -6   0   8      954.68     1131.63     12.37 o 
  -5   0   8        9.78        7.17      0.84 o 
  -4   0   8       46.60       71.69      2.08 o 
  -3   0   8      779.10      785.15      7.90 o 
  -2   0   8     1705.37     1687.08     11.22 o 
  -1   0   8     1368.74     1452.15      9.98 o 
   0   0   8      389.48      349.88      5.43 o 
   1   0   8       10.01        1.50      1.00 o 
   2   0   8      327.93      371.43      5.48 o 
   3   0   8      231.47      181.49      4.31 o 
   4   0   8      547.34      458.58      7.35 o 
   5   0   8       36.82       30.65      1.39 o 
   6   0   8     3103.85     3217.84     24.43 o 
   7   0   8      115.52      108.85      3.27 o 
   8   0   8      195.36      203.88      5.74 o 
   9   0   8      102.86      116.23      3.27 o 
 -10   1   8       24.85       26.11      1.50 o 
  -9   1   8      105.01      112.52      3.50 o 
  -8   1   8      444.23      479.03      8.96 o 
  -7   1   8      130.39      111.26      3.49 o 
  -6   1   8       42.01       38.23      1.48 o 
  -5   1   8        1.13        4.71      0.77 o 
  -4   1   8     1383.98     1599.62     12.59 o 
  -3   1   8        4.21        1.09      1.06 o 
  -2   1   8      133.16       90.36      2.58 o 
  -1   1   8      441.53      425.88      5.32 o 
   0   1   8       53.34       60.99      1.30 o 
   1   1   8      690.65      728.29      7.32 o 
   2   1   8        0.77        2.01      1.11 o 
   3   1   8       16.38       18.00      0.90 o 
   4   1   8      962.73      905.34     10.53 o 
   5   1   8       94.71       93.11      2.75 o 
   6   1   8        4.29        9.32      1.30 o 
   7   1   8      164.90      157.22      4.65 o 
   8   1   8       82.35       86.23      2.57 o 
   9   1   8       27.76       30.39      1.56 o 
 -10   2   8        0.84        2.23      1.78 o 
  -9   2   8      117.44      107.27      3.19 o 
  -8   2   8       59.82       57.76      2.16 o 
  -7   2   8      496.82      521.58      9.31 o 
  -6   2   8        0.45       -1.93      1.93 o 
  -5   2   8     1044.63     1162.68     11.88 o 
  -4   2   8      804.76      774.82      8.95 o 
  -3   2   8      795.44      807.37      8.40 o 
  -2   2   8      144.19      107.34      2.94 o 
  -1   2   8       24.23       46.89      1.43 o 
   0   2   8       45.17       24.90      0.61 o 
   1   2   8        2.37        4.60      0.61 o 
   2   2   8       88.33       91.59      2.56 o 
   3   2   8      776.53      778.10      9.13 o 
   4   2   8      280.16      259.48      5.78 o 
   5   2   8      568.65      588.40      9.33 o 
   6   2   8       66.82       66.42      2.15 o 
   7   2   8      236.45      223.79      6.21 o 
   8   2   8      132.76      133.17      3.91 o 
   9   2   8       10.62        7.76      1.08 o 
 -10   3   8       27.74       28.32      1.53 o 
  -9   3   8      124.14      115.17      3.51 o 
  -8   3   8      355.43      383.04      8.06 o 
  -7   3   8      496.80      472.21      8.89 o 
  -6   3   8      502.94      486.71      8.59 o 
  -5   3   8       16.78       20.76      1.17 o 
  -4   3   8       63.54       52.81      1.55 o 
  -3   3   8     1590.35     1672.32     13.25 o 
  -2   3   8      188.57      149.34      3.64 o 
  -1   3   8       75.68       68.06      1.99 o 
   0   3   8       69.35       77.95      1.66 o 
   1   3   8     1141.94     1102.83     10.36 o 
   2   3   8      261.09      240.70      4.98 o 
   3   3   8      524.70      510.32      7.72 o 
   4   3   8       84.92       73.83      2.07 o 
   5   3   8       22.95       22.92      1.41 o 
   6   3   8      787.38      799.90     11.78 o 
   7   3   8      113.84      116.31      3.32 o 
   8   3   8       26.93       30.04      1.52 o 
   9   3   8        2.13        1.91      1.45 o 
 -10   4   8       46.60       43.85      1.58 o 
  -9   4   8        2.36        3.32      1.77 o 
  -8   4   8        2.34       -0.44      2.24 o 
  -7   4   8       34.71       32.53      1.71 o 
  -6   4   8      135.18      140.74      4.29 o 
  -5   4   8      233.60      247.81      6.02 o 
  -4   4   8      329.02      335.56      6.57 o 
  -3   4   8       19.68       14.58      0.98 o 
  -2   4   8       85.92       98.24      2.91 o 
  -1   4   8      310.98      309.70      5.62 o 
   0   4   8      465.20      454.78     15.98 o 
   1   4   8      495.13      472.00      7.25 o 
   2   4   8      333.35      318.84      6.10 o 
   3   4   8       17.53       24.82      1.27 o 
   4   4   8        6.11        2.87      1.73 o 
   5   4   8       58.95       58.71      2.02 o 
   6   4   8      474.92      432.39      8.55 o 
   7   4   8        1.13        1.67      1.89 o 
   8   4   8        2.26        1.19      1.54 o 
  -9   5   8      117.00      123.69      3.45 o 
  -8   5   8       17.34       14.87      1.44 o 
  -7   5   8        0.21        3.03      1.59 o 
  -6   5   8       22.72       19.74      1.52 o 
  -5   5   8       17.95       19.36      1.42 o 
  -4   5   8       96.25       85.64      2.50 o 
  -3   5   8      240.48      220.88      5.46 o 
  -2   5   8      776.05      727.84      9.54 o 
  -1   5   8      265.51      259.60      5.77 o 
   0   5   8       38.45       38.47      0.99 o 
   1   5   8      217.26      175.87      4.89 o 
   2   5   8      214.30      178.22      5.00 o 
   3   5   8      777.52      764.43     10.80 o 
   4   5   8       68.54       65.84      2.11 o 
   5   5   8        7.64        7.00      1.25 o 
   6   5   8       30.15       28.99      1.68 o 
   7   5   8        0.10        0.86      1.48 o 
   8   5   8       20.57       21.93      1.27 o 
  -9   6   8        5.55        4.17      1.38 o 
  -8   6   8       12.10       10.48      1.28 o 
  -7   6   8        0.06        0.84      1.87 o 
  -6   6   8       24.05       23.45      1.52 o 
  -5   6   8       38.11       28.63      1.67 o 
  -4   6   8       29.64       30.72      1.57 o 
  -3   6   8        1.53        3.15      1.77 o 
  -2   6   8       14.47       18.45      1.34 o 
  -1   6   8      906.83      901.86     11.66 o 
   0   6   8      656.00      651.40      6.88 o 
   1   6   8      133.30      130.00      4.08 o 
   2   6   8      136.43      132.09      4.07 o 
   3   6   8       88.79       80.07      2.35 o 
   4   6   8      162.02      143.74      4.58 o 
   5   6   8        0.28       -1.02      2.05 o 
   6   6   8        2.51        3.27      1.79 o 
   7   6   8       87.76       85.14      2.62 o 
  -8   7   8        7.22        7.62      1.05 o 
  -7   7   8        5.41        9.94      1.18 o 
  -6   7   8       14.70       12.51      1.32 o 
  -5   7   8       10.94       12.33      1.40 o 
  -4   7   8        0.01       -2.26      2.26 o 
  -3   7   8       17.51       23.71      1.59 o 
  -2   7   8        4.41        4.67      2.09 o 
  -1   7   8      413.35      411.03      8.33 o 
   0   7   8        6.73       14.03      6.30 o 
   1   7   8       31.67       33.31      1.74 o 
   2   7   8       23.27       26.34      1.57 o 
   3   7   8        7.88        9.40      1.25 o 
   4   7   8      128.70      112.36      3.20 o 
   5   7   8       40.87       44.24      1.83 o 
   6   7   8       12.06        9.53      1.24 o 
  -7   8   8       39.04       41.03      1.55 o 
  -6   8   8        1.06        0.22      1.72 o 
  -5   8   8      107.16      120.94      3.63 o 
  -4   8   8      128.15      131.07      4.09 o 
  -3   8   8       41.89       42.16      1.91 o 
  -2   8   8       33.41       31.99      1.71 o 
  -1   8   8        0.74        0.60      1.81 o 
   0   8   8       77.95       70.95      3.19 o 
   1   8   8      108.19      106.84      3.46 o 
   2   8   8        0.16        3.02      1.94 o 
   3   8   8       38.28       39.96      1.85 o 
   4   8   8       54.45       54.90      1.88 o 
   5   8   8       31.23       34.68      1.55 o 
  -5   9   8       46.53       46.15      1.64 o 
  -4   9   8       74.00       76.73      2.33 o 
  -3   9   8       25.63       24.12      1.50 o 
  -2   9   8       20.06       15.04      1.32 o 
  -1   9   8        0.10        1.79      1.58 o 
   0   9   8       56.68       57.18      2.11 o 
   1   9   8       38.35       35.11      1.71 o 
   2   9   8        7.28        2.30      1.90 o 
   3   9   8        4.91        3.20      1.52 o 
   4   9   8       15.29       13.75      1.15 o 
  -3  10   8       47.21       46.01      1.57 o 
  -2  10   8       13.24        9.74      1.14 o 
  -1  10   8        0.73        0.45      1.49 o 
   0  10   8        1.02        3.00      1.05 o 
   1  10   8        2.43        3.49      0.93 o 
 -10   1   9       31.10       32.52      1.71 o 
  -9   1   9       61.76       56.75      2.18 o 
  -8   1   9        1.94        1.99      1.96 o 
  -7   1   9       28.96       31.78      1.71 o 
  -6   1   9       24.11       21.20      1.32 o 
  -5   1   9       21.43       18.76      1.09 o 
  -4   1   9      552.15      508.85      7.33 o 
  -3   1   9      985.96      916.41      9.21 o 
  -2   1   9      157.41      167.79      3.67 o 
  -1   1   9      355.10      338.31      5.11 o 
   0   1   9      168.35      194.01      5.42 o 
   1   1   9     5110.76     5879.87     25.77 o 
   2   1   9       36.86       34.43      1.11 o 
   3   1   9       29.96       27.27      1.14 o 
   4   1   9      389.59      341.54      6.79 o 
   5   1   9      137.62      126.37      4.02 o 
   6   1   9        5.49        9.63      1.32 o 
   7   1   9        5.72        8.60      1.30 o 
   8   1   9        0.35       -0.75      1.73 o 
   9   1   9      163.88      169.40      4.31 o 
 -10   2   9        8.30       10.09      1.22 o 
  -9   2   9       14.80       12.83      1.40 o 
  -8   2   9      109.40      103.43      3.01 o 
  -7   2   9      151.65      138.79      4.37 o 
  -6   2   9       65.34       57.31      1.77 o 
  -5   2   9      491.57      516.70      8.19 o 
  -4   2   9        1.20        3.64      0.77 o 
  -3   2   9      153.62      126.11      3.62 o 
  -2   2   9      658.46      602.76      7.36 o 
  -1   2   9      715.67      679.01      7.63 o 
   0   2   9      897.28      877.77      7.31 o 
   1   2   9       16.02       18.51      0.87 o 
   2   2   9      853.12      791.08      9.11 o 
   3   2   9      742.92      696.37      9.17 o 
   4   2   9      206.81      173.57      4.97 o 
   5   2   9       63.58       55.25      1.95 o 
   6   2   9        2.34        2.32      1.95 o 
   7   2   9       21.03       25.65      1.62 o 
   8   2   9       63.38       63.76      1.97 o 
 -10   3   9       21.02       26.04      1.38 o 
  -9   3   9      122.57      127.99      4.00 o 
  -8   3   9        8.40        6.44      2.11 o 
  -7   3   9        4.72        5.05      2.20 o 
  -6   3   9      204.50      216.39      5.95 o 
  -5   3   9      105.36       98.03      2.99 o 
  -4   3   9      126.36      130.46      3.59 o 
  -3   3   9       43.34       43.45      1.30 o 
  -2   3   9       91.33       98.25      2.86 o 
  -1   3   9      156.82      145.47      3.83 o 
   0   3   9      393.13      395.15      4.40 o 
   1   3   9        0.50        2.06      1.33 o 
   2   3   9       82.07       86.22      2.75 o 
   3   3   9       79.34       82.02      2.44 o 
   4   3   9      342.05      288.70      6.49 o 
   5   3   9      149.74      111.86      3.46 o 
   6   3   9      173.80      170.17      4.81 o 
   7   3   9        0.09        0.70      1.77 o 
   8   3   9        5.94        6.43      1.18 o 
  -9   4   9        1.48        4.99      1.69 o 
  -8   4   9       19.19       21.18      1.52 o 
  -7   4   9       83.36       81.75      2.40 o 
  -6   4   9      138.09      125.47      3.70 o 
  -5   4   9      309.41      277.75      6.52 o 
  -4   4   9       13.37       13.95      1.10 o 
  -3   4   9       25.93       24.97      1.19 o 
  -2   4   9      461.55      426.49      7.02 o 
  -1   4   9        5.12        2.87      1.48 o 
   0   4   9      294.74      268.50      7.10 o 
   1   4   9       20.12       22.26      1.17 o 
   2   4   9        9.11        4.03      1.58 o 
   3   4   9      547.49      509.39      8.60 o 
   4   4   9       75.74       62.57      2.04 o 
   5   4   9      438.71      398.25      8.23 o 
   6   4   9      216.45      192.20      5.10 o 
   7   4   9      238.01      249.00      5.98 o 
   8   4   9        7.20       10.06      1.11 o 
  -9   5   9        6.48        7.26      1.13 o 
  -8   5   9       48.75       44.13      1.76 o 
  -7   5   9       28.46       29.44      1.66 o 
  -6   5   9        0.30        2.01      2.05 o 
  -5   5   9       30.87       26.96      1.59 o 
  -4   5   9        0.25        2.92      1.43 o 
  -3   5   9      124.84      115.52      3.31 o 
  -2   5   9       92.94       91.85      2.87 o 
  -1   5   9        0.92        2.61      1.62 o 
   0   5   9      592.03      560.85     10.86 o 
   1   5   9       96.60      114.31      3.56 o 
   2   5   9        2.98        6.01      1.05 o 
   3   5   9       48.63       50.21      1.80 o 
   4   5   9      114.30      108.35      3.13 o 
   5   5   9       90.05       77.04      2.25 o 
   6   5   9       61.90       68.87      2.19 o 
   7   5   9       72.61       67.40      2.18 o 
  -8   6   9        9.63       11.18      1.18 o 
  -7   6   9        2.53        2.40      1.87 o 
  -6   6   9        8.15        9.92      1.28 o 
  -5   6   9      556.59      557.95      9.68 o 
  -4   6   9       57.40       56.16      2.00 o 
  -3   6   9        0.13        3.11      1.64 o 
  -2   6   9       28.54       28.08      1.57 o 
  -1   6   9      121.13      115.91      3.43 o 
   0   6   9      243.99      235.58      8.92 o 
   1   6   9        0.06        2.77      0.99 o 
   2   6   9        0.97        7.31      2.37 o 
   3   6   9      715.41      678.52     10.79 o 
   4   6   9        4.52        5.22      1.82 o 
   5   6   9        5.95        4.03      1.95 o 
   6   6   9       23.25       18.27      1.34 o 
   7   6   9       16.03       16.26      1.19 o 
  -7   7   9       20.48       22.80      1.42 o 
  -6   7   9       76.13       61.84      2.05 o 
  -5   7   9        0.76        3.57      1.72 o 
  -4   7   9       73.64       70.22      2.20 o 
  -3   7   9      124.02      107.64      3.21 o 
  -2   7   9       76.59       69.85      2.25 o 
  -1   7   9        0.25        4.59      1.80 o 
   0   7   9       89.53       94.41      2.29 o 
   1   7   9      141.06      145.73      4.55 o 
   2   7   9       42.28       49.10      1.92 o 
   3   7   9       31.74       33.52      1.84 o 
   4   7   9      108.17      108.84      3.33 o 
   5   7   9       21.63       23.24      1.37 o 
   6   7   9      116.28      114.33      3.13 o 
  -6   8   9       37.31       38.82      1.57 o 
  -5   8   9       75.53       64.26      1.98 o 
  -4   8   9       31.39       32.02      1.60 o 
  -3   8   9       51.13       48.53      2.01 o 
  -2   8   9        6.03        7.93      1.26 o 
  -1   8   9      141.85      142.95      4.40 o 
   0   8   9        9.44        8.10      1.21 o 
   1   8   9        2.74        5.09      1.93 o 
   2   8   9       37.81       37.51      1.81 o 
   3   8   9       30.02       27.51      1.51 o 
   4   8   9      184.40      190.69      4.92 o 
   5   8   9        3.71        2.72      1.40 o 
  -5   9   9       31.90       30.47      1.34 o 
  -4   9   9        5.63        7.71      1.15 o 
  -3   9   9        2.55        1.21      1.83 o 
  -2   9   9        6.17        7.24      1.14 o 
  -1   9   9      113.42      105.62      3.17 o 
   0   9   9       47.92       55.48      1.37 o 
   1   9   9       99.52      102.05      3.03 o 
   2   9   9        8.81        7.14      1.16 o 
   3   9   9        7.77        2.55      1.69 o 
  -1  10   9       47.61       49.83      1.61 o 
   0  10   9        1.38        3.76      0.76 o 
 -10   0  10        7.81       11.75      1.21 o 
  -9   0  10       39.18       47.99      1.99 o 
  -8   0  10       24.86       20.55      1.60 o 
  -7   0  10     1430.95     1456.40     15.96 o 
  -6   0  10       59.18       55.24      1.89 o 
  -5   0  10      414.46      437.50      7.49 o 
  -4   0  10        5.70       13.09      0.95 o 
  -3   0  10      820.27      741.02      8.71 o 
  -2   0  10     4458.70     5333.81     24.86 o 
  -1   0  10      458.56      439.61      6.23 o 
   0   0  10       10.14       15.68      0.59 o 
   1   0  10      602.42      581.88      7.53 o 
   2   0  10     1204.36     1135.12     11.25 o 
   3   0  10       33.76       36.55      1.35 o 
   4   0  10      296.61      281.44      6.41 o 
   5   0  10      704.97      678.18     10.51 o 
   6   0  10     1277.40     1319.53     15.26 o 
   7   0  10      172.55      199.31      5.83 o 
   8   0  10       51.67       56.50      1.85 o 
 -10   1  10       31.48       30.57      1.50 o 
  -9   1  10        1.22        0.68      2.04 o 
  -8   1  10        9.77        8.22      2.58 o 
  -7   1  10       87.12       91.97      2.62 o 
  -6   1  10      124.41      132.34      3.98 o 
  -5   1  10       42.96       45.98      1.57 o 
  -4   1  10      412.39      416.25      6.94 o 
  -3   1  10      789.54      844.19      9.29 o 
  -2   1  10       76.47       72.16      2.10 o 
  -1   1  10      193.92      220.90      4.46 o 
   0   1  10       39.62       54.03      1.13 o 
   1   1  10      140.12      147.66      3.92 o 
   2   1  10      851.22      863.98      9.82 o 
   3   1  10      164.11      177.58      4.71 o 
   4   1  10      114.09      114.26      3.29 o 
   5   1  10       43.65       50.45      1.96 o 
   6   1  10       65.76       58.69      2.13 o 
   7   1  10      146.73      152.12      4.32 o 
   8   1  10       13.85       18.36      1.27 o 
 -10   2  10       40.68       42.57      1.72 o 
  -9   2  10        0.23       -1.17      1.96 o 
  -8   2  10      294.42      262.24      6.90 o 
  -7   2  10        8.20        2.78      2.11 o 
  -6   2  10        1.23        1.86      1.76 o 
  -5   2  10       48.45       50.93      1.68 o 
  -4   2  10      400.80      414.98      7.12 o 
  -3   2  10       96.30      107.89      3.01 o 
  -2   2  10      525.89      515.52      7.22 o 
  -1   2  10      401.03      401.95      6.31 o 
   0   2  10      127.70      128.45      2.60 o 
   1   2  10      266.94      242.77      5.17 o 
   2   2  10      243.21      190.04      4.79 o 
   3   2  10      135.55      121.84      3.65 o 
   4   2  10        5.35        3.97      1.67 o 
   5   2  10      586.54      550.60      9.48 o 
   6   2  10        9.42       14.12      1.28 o 
   7   2  10       22.27       17.80      1.51 o 
   8   2  10       55.86       56.49      1.91 o 
 -10   3  10       12.86       10.80      1.17 o 
  -9   3  10      219.78      224.70      5.63 o 
  -8   3  10       52.15       46.51      2.00 o 
  -7   3  10      259.34      257.86      6.71 o 
  -6   3  10        9.84        5.83      2.24 o 
  -5   3  10      103.40      104.29      2.98 o 
  -4   3  10      105.84       84.59      2.52 o 
  -3   3  10      176.58      173.73      4.58 o 
  -2   3  10      253.05      248.74      5.26 o 
  -1   3  10      469.74      414.48      6.77 o 
   0   3  10      705.91      701.06      6.28 o 
   1   3  10      400.88      371.05      6.69 o 
   2   3  10        2.87        4.46      0.88 o 
   3   3  10       22.64       13.47      1.16 o 
   4   3  10      272.22      238.56      6.18 o 
   5   3  10        2.25        2.58      2.19 o 
   6   3  10        8.49        8.69      1.31 o 
   7   3  10       11.46       11.14      1.32 o 
   8   3  10      172.83      185.85      4.50 o 
  -9   4  10       42.86       41.31      1.75 o 
  -8   4  10        0.29        2.32      1.56 o 
  -7   4  10       28.02       31.99      1.58 o 
  -6   4  10       31.75       32.19      1.66 o 
  -5   4  10       11.76       11.40      1.21 o 
  -4   4  10       26.02       25.30      1.37 o 
  -3   4  10       49.41       51.58      1.68 o 
  -2   4  10      412.05      382.44      6.96 o 
  -1   4  10       16.79       17.58      1.10 o 
   0   4  10       16.75       17.50      0.79 o 
   1   4  10       55.40       50.29      1.63 o 
   2   4  10       71.81       64.92      1.91 o 
   3   4  10      128.04      121.71      3.92 o 
   4   4  10      358.45      332.07      7.50 o 
   5   4  10        0.04       -1.21      1.95 o 
   6   4  10       65.74       55.31      2.04 o 
   7   4  10        6.29        4.26      1.79 o 
  -9   5  10        3.46        2.64      1.31 o 
  -8   5  10       40.77       35.09      1.73 o 
  -7   5  10       17.53       21.84      1.56 o 
  -6   5  10        8.42        7.50      1.32 o 
  -5   5  10      156.48      162.29      4.60 o 
  -4   5  10      238.84      227.18      6.10 o 
  -3   5  10        0.34        0.70      1.80 o 
  -2   5  10       75.94       78.84      2.27 o 
  -1   5  10      141.25      122.38      3.45 o 
   0   5  10       96.52       85.10      1.81 o 
   1   5  10      225.71      228.03      6.08 o 
   2   5  10       61.41       54.53      1.86 o 
   3   5  10      291.24      274.45      6.74 o 
   4   5  10      363.42      335.91      7.57 o 
   5   5  10       15.97       12.65      1.35 o 
   6   5  10        0.76       -0.26      1.87 o 
   7   5  10        1.54        1.63      1.44 o 
  -8   6  10       12.84       11.31      1.22 o 
  -7   6  10       26.21       27.09      1.54 o 
  -6   6  10       12.78       15.86      1.42 o 
  -5   6  10       30.49       29.83      1.71 o 
  -4   6  10      143.17      130.80      3.77 o 
  -3   6  10      218.40      211.80      5.99 o 
  -2   6  10      330.20      332.58      7.35 o 
  -1   6  10       60.49       55.15      1.96 o 
   0   6  10      206.03      196.99      4.08 o 
   1   6  10       67.48       56.91      2.02 o 
   2   6  10      856.11      825.90     11.97 o 
   3   6  10      111.81      107.31      3.02 o 
   4   6  10       37.84       33.79      1.84 o 
   5   6  10      471.05      462.16      8.19 o 
   6   6  10       13.10       16.97      1.31 o 
  -7   7  10        2.37        1.18      1.69 o 
  -6   7  10        6.89       11.16      1.19 o 
  -5   7  10        0.00        1.91      1.68 o 
  -4   7  10       28.27       28.84      1.78 o 
  -3   7  10       71.38       66.50      2.09 o 
  -2   7  10        0.01       -1.82      1.97 o 
  -1   7  10       23.50       24.50      1.62 o 
   0   7  10       13.94       13.43      1.94 o 
   1   7  10        8.70        5.78      2.33 o 
   2   7  10       88.82       77.90      2.47 o 
   3   7  10       17.52       16.49      1.51 o 
   4   7  10       11.38       11.08      1.20 o 
   5   7  10        0.39        2.78      1.37 o 
  -6   8  10        5.42        8.23      1.00 o 
  -5   8  10       32.78       31.35      1.50 o 
  -4   8  10       18.81       17.65      1.36 o 
  -3   8  10       56.55       56.00      2.05 o 
  -2   8  10       68.45       78.43      2.50 o 
  -1   8  10       61.14       57.52      2.11 o 
   0   8  10        4.98        7.92      0.94 o 
   1   8  10        0.81        1.47      1.75 o 
   2   8  10       15.71       15.54      1.40 o 
   3   8  10        0.63       -0.34      1.78 o 
   4   8  10       13.49       15.41      1.20 o 
  -4   9  10        8.32        8.09      1.10 o 
  -3   9  10       10.34       14.11      1.17 o 
  -2   9  10      105.06      106.09      3.25 o 
  -1   9  10       46.63       55.68      1.80 o 
   0   9  10       31.94       29.90      1.58 o 
   1   9  10        2.98        3.43      1.69 o 
   2   9  10        0.47       -0.91      1.55 o 
 -10   1  11        8.56        8.24      1.13 o 
  -9   1  11       79.67       84.76      2.47 o 
  -8   1  11       24.75       21.51      1.68 o 
  -7   1  11        4.70        3.88      2.25 o 
  -6   1  11       42.77       39.97      1.77 o 
  -5   1  11       22.57       19.11      1.23 o 
  -4   1  11      102.47       96.86      2.90 o 
  -3   1  11      520.10      496.78      7.58 o 
  -2   1  11       11.81       10.01      0.85 o 
  -1   1  11      677.95      647.20      8.26 o 
   0   1  11       35.66       43.10      0.93 o 
   1   1  11        0.36       -0.52      1.39 o 
   2   1  11      152.03      147.62      3.86 o 
   3   1  11      429.20      423.32      7.71 o 
   4   1  11        6.76        5.78      1.99 o 
   5   1  11        2.23        1.38      2.10 o 
   6   1  11      227.52      219.73      6.27 o 
   7   1  11       82.92       91.94      2.79 o 
   8   1  11        9.07        8.65      1.01 o 
 -10   2  11        2.04        4.54      0.89 o 
  -9   2  11        9.88        7.83      1.26 o 
  -8   2  11        1.03       -0.15      1.71 o 
  -7   2  11       57.26       59.98      2.11 o 
  -6   2  11        6.20        8.31      1.27 o 
  -5   2  11       42.57       35.84      1.59 o 
  -4   2  11      229.72      211.89      5.36 o 
  -3   2  11      127.94      107.00      2.92 o 
  -2   2  11       24.86       28.12      1.16 o 
  -1   2  11       18.92       20.76      1.07 o 
   0   2  11      184.01      172.78      3.17 o 
   1   2  11      519.03      515.14      7.90 o 
   2   2  11      140.77      129.13      3.69 o 
   3   2  11       15.47       17.24      1.20 o 
   4   2  11        7.59        6.12      1.99 o 
   5   2  11      193.00      205.66      6.08 o 
   6   2  11       44.58       40.70      1.88 o 
   7   2  11        4.52        4.71      2.00 o 
   8   2  11       12.83       13.29      1.16 o 
  -9   3  11       75.69       69.86      2.05 o 
  -8   3  11        2.31       -0.98      1.87 o 
  -7   3  11       50.09       47.65      1.89 o 
  -6   3  11      201.79      202.67      5.93 o 
  -5   3  11       60.28       53.76      1.97 o 
  -4   3  11       49.93       45.76      1.61 o 
  -3   3  11       87.30       89.03      2.55 o 
  -2   3  11        0.10        2.85      1.46 o 
  -1   3  11     1198.05     1198.58     12.53 o 
   0   3  11      221.82      227.57      3.83 o 
   1   3  11      171.98      175.12      4.85 o 
   2   3  11        4.59        3.38      1.66 o 
   3   3  11      362.29      327.69      7.14 o 
   4   3  11       16.67       17.42      1.37 o 
   5   3  11       81.53       75.34      2.25 o 
   6   3  11        2.19        4.12      1.96 o 
   7   3  11      108.14      110.50      3.44 o 
  -9   4  11       32.01       33.94      1.54 o 
  -8   4  11       15.16       19.08      1.46 o 
  -7   4  11       55.33       49.77      2.12 o 
  -6   4  11       68.28       67.06      2.22 o 
  -5   4  11       98.41       89.69      2.76 o 
  -4   4  11      215.19      207.58      5.71 o 
  -3   4  11      441.26      417.35      7.82 o 
  -2   4  11       90.91       86.54      2.57 o 
  -1   4  11        0.49        2.32      1.58 o 
   0   4  11      123.70      114.42      2.55 o 
   1   4  11      291.58      276.99      6.48 o 
   2   4  11       25.69       18.55      1.28 o 
   3   4  11      155.85      141.91      4.28 o 
   4   4  11      145.50      135.42      3.94 o 
   5   4  11      338.54      346.33      7.56 o 
   6   4  11       70.85       87.98      2.54 o 
   7   4  11        7.85        8.63      1.04 o 
  -8   5  11       11.20       10.37      1.15 o 
  -7   5  11       81.71       69.15      2.22 o 
  -6   5  11      346.45      346.42      7.76 o 
  -5   5  11      125.69      112.79      3.52 o 
  -4   5  11       89.32       82.28      2.47 o 
  -3   5  11       19.24       24.63      1.48 o 
  -2   5  11      408.98      380.57      7.72 o 
  -1   5  11       95.38       85.01      2.45 o 
   0   5  11      456.31      443.44      5.83 o 
   1   5  11        0.11       -1.18      1.83 o 
   2   5  11        1.78        2.20      1.99 o 
   3   5  11      194.11      185.26      5.04 o 
   4   5  11      109.23      106.35      3.08 o 
   5   5  11        0.41        3.10      1.68 o 
   6   5  11       15.85       16.67      1.26 o 
   7   5  11       48.03       49.91      1.62 o 
  -8   6  11        6.18        4.42      1.51 o 
  -7   6  11       82.99       83.19      2.36 o 
  -6   6  11       78.22       72.92      2.24 o 
  -5   6  11       35.19       27.69      1.74 o 
  -4   6  11       65.96       51.83      1.93 o 
  -3   6  11        2.54        1.08      1.89 o 
  -2   6  11       47.79       49.55      1.92 o 
  -1   6  11       26.24       23.57      1.56 o 
   0   6  11       44.89       39.14      1.26 o 
   1   6  11      232.92      223.87      6.30 o 
   2   6  11        0.73       -0.76      2.17 o 
   3   6  11        4.09        3.56      2.09 o 
   4   6  11       31.53       29.27      1.63 o 
   5   6  11        0.81        0.81      1.55 o 
   6   6  11        2.06        4.55      1.42 o 
  -7   7  11       97.79       84.84      2.42 o 
  -6   7  11        0.41        2.13      1.40 o 
  -5   7  11        0.19        0.89      1.80 o 
  -4   7  11       35.01       35.50      1.79 o 
  -3   7  11       17.48       25.81      1.61 o 
  -2   7  11        0.83        4.01      1.72 o 
  -1   7  11        0.98        2.10      1.78 o 
   0   7  11        2.08        1.24      1.43 o 
   1   7  11      236.75      224.90      6.16 o 
   2   7  11      230.37      228.20      6.09 o 
   3   7  11       47.53       48.36      1.84 o 
   4   7  11       17.25       14.40      1.22 o 
   5   7  11       13.98       13.25      1.09 o 
  -5   8  11       13.05       12.89      1.20 o 
  -4   8  11       19.22       19.65      1.38 o 
  -3   8  11      140.27      135.50      3.93 o 
  -2   8  11        0.60        0.77      1.66 o 
  -1   8  11       19.01       18.03      1.46 o 
   0   8  11       91.07       86.38      1.84 o 
   1   8  11        0.20        0.85      1.80 o 
   2   8  11       77.92       84.80      2.55 o 
   3   8  11       69.14       74.52      2.24 o 
   4   8  11        5.16        1.66      1.41 o 
  -3   9  11       48.35       48.78      1.68 o 
  -2   9  11       77.24       82.90      2.45 o 
  -1   9  11       76.84       80.33      2.29 o 
   0   9  11       25.20       26.83      1.00 o 
   1   9  11       40.90       39.73      1.57 o 
 -10   0  12        1.13        3.32      1.34 o 
  -9   0  12       58.53       49.31      1.86 o 
  -8   0  12      273.14      265.91      6.61 o 
  -7   0  12       97.53      106.14      3.55 o 
  -6   0  12      129.22      103.96      3.18 o 
  -5   0  12       30.92       23.97      1.47 o 
  -4   0  12     1238.59     1311.52     13.78 o 
  -3   0  12       94.27       97.51      2.94 o 
  -2   0  12       20.13       22.23      1.14 o 
  -1   0  12      268.84      244.57      5.40 o 
   0   0  12      808.40      784.31      6.89 o 
   1   0  12     1437.69     1505.84     14.13 o 
   2   0  12       54.61       50.92      1.60 o 
   3   0  12      755.69      744.47     10.67 o 
   4   0  12     1195.87     1192.65     14.19 o 
   5   0  12        0.24        0.46      1.97 o 
   6   0  12      134.81      138.11      4.21 o 
   7   0  12       61.45       51.99      1.87 o 
 -10   1  12       24.65       21.95      1.32 o 
  -9   1  12       48.30       50.93      1.83 o 
  -8   1  12        2.42        1.57      2.12 o 
  -7   1  12       32.56       39.20      1.84 o 
  -6   1  12       17.06       17.49      1.48 o 
  -5   1  12        0.29        0.84      1.69 o 
  -4   1  12       56.81       60.67      1.85 o 
  -3   1  12        1.82        0.12      1.62 o 
  -2   1  12       94.70      107.70      3.24 o 
  -1   1  12       47.76       49.31      1.44 o 
   0   1  12       30.48       32.25      2.31 o 
   1   1  12      459.43      446.61      7.60 o 
   2   1  12       84.03       92.29      2.93 o 
   3   1  12       32.02       37.38      1.58 o 
   4   1  12       38.13       38.00      1.74 o 
   5   1  12       96.25      100.37      3.01 o 
   6   1  12        1.47        0.99      1.97 o 
   7   1  12       22.57       21.27      1.36 o 
  -9   2  12        4.85       11.12      1.21 o 
  -8   2  12      137.11      134.29      4.13 o 
  -7   2  12       61.38       63.09      2.20 o 
  -6   2  12        7.32        3.22      2.51 o 
  -5   2  12      180.84      171.55      4.61 o 
  -4   2  12        0.62        1.08      1.91 o 
  -3   2  12      652.06      652.68      9.38 o 
  -2   2  12       71.19       76.72      2.18 o 
  -1   2  12       19.62       17.41      1.08 o 
   0   2  12       28.74       33.18      0.98 o 
   1   2  12      323.38      325.19      6.74 o 
   2   2  12      378.89      357.07      7.24 o 
   3   2  12        1.29        1.86      1.65 o 
   4   2  12       91.27       85.24      2.60 o 
   5   2  12      129.33      115.84      3.28 o 
   6   2  12       90.07       91.66      2.64 o 
   7   2  12      155.09      163.81      4.62 o 
  -9   3  12        4.91        2.84      1.64 o 
  -8   3  12       94.22       93.37      2.92 o 
  -7   3  12       13.40       20.32      1.60 o 
  -6   3  12      388.42      375.82      8.15 o 
  -5   3  12        0.54        2.82      1.75 o 
  -4   3  12       69.22       74.22      2.10 o 
  -3   3  12      578.47      537.21      8.96 o 
  -2   3  12       77.94       77.82      2.27 o 
  -1   3  12        6.90        6.25      1.00 o 
   0   3  12       26.74       28.59      0.95 o 
   1   3  12      296.44      281.58      6.51 o 
   2   3  12      146.76      125.31      3.93 o 
   3   3  12        4.62        4.43      1.95 o 
   4   3  12       56.98       56.30      2.10 o 
   5   3  12       24.39       27.28      1.64 o 
   6   3  12      319.91      322.77      6.88 o 
   7   3  12       76.00       82.38      2.32 o 
  -9   4  12       31.24       28.78      1.42 o 
  -8   4  12        0.59        0.24      1.48 o 
  -7   4  12       14.02       17.29      1.50 o 
  -6   4  12       89.73       82.15      2.72 o 
  -5   4  12        1.05        4.40      1.74 o 
  -4   4  12      137.33      130.28      4.15 o 
  -3   4  12      274.16      275.15      6.61 o 
  -2   4  12        2.41       -0.55      1.72 o 
  -1   4  12       21.50       21.44      1.43 o 
   0   4  12        8.79        7.65      0.79 o 
   1   4  12      552.43      532.46      9.31 o 
   2   4  12      253.49      233.96      6.32 o 
   3   4  12       18.24       16.44      1.35 o 
   4   4  12       85.28       75.29      2.32 o 
   5   4  12       93.49       87.53      2.51 o 
   6   4  12       56.79       60.80      1.92 o 
   7   4  12        6.10        6.04      0.99 o 
  -8   5  12       12.57        9.55      1.10 o 
  -7   5  12       30.90       26.99      1.51 o 
  -6   5  12       33.21       32.92      1.80 o 
  -5   5  12        0.36       -1.80      2.01 o 
  -4   5  12       47.57       37.87      1.73 o 
  -3   5  12      184.61      164.74      4.65 o 
  -2   5  12      259.03      246.36      6.48 o 
  -1   5  12        1.42        1.95      1.98 o 
   0   5  12        6.23        7.54      0.90 o 
   1   5  12        1.11        2.44      2.13 o 
   2   5  12      227.95      211.59      6.11 o 
   3   5  12       57.75       55.04      1.98 o 
   4   5  12       42.82       37.25      1.79 o 
   5   5  12        2.58        4.50      1.69 o 
   6   5  12       32.51       42.13      1.64 o 
  -7   6  12        4.14        3.52      1.56 o 
  -6   6  12        5.52        4.68      1.99 o 
  -5   6  12        7.60        5.42      2.00 o 
  -4   6  12      109.79      105.22      3.13 o 
  -3   6  12      248.96      233.50      6.44 o 
  -2   6  12       14.15       17.49      1.35 o 
  -1   6  12      257.81      255.94      6.65 o 
   0   6  12      327.82      320.13      5.20 o 
   1   6  12      133.22      139.16      4.43 o 
   2   6  12       85.90       78.26      2.48 o 
   3   6  12       75.30       82.74      2.43 o 
   4   6  12        2.93        5.70      1.75 o 
   5   6  12       77.79       78.61      2.28 o 
  -6   7  12       28.82       32.55      1.56 o 
  -5   7  12        0.49        1.98      1.63 o 
  -4   7  12        7.56        6.08      1.92 o 
  -3   7  12       34.55       38.77      1.77 o 
  -2   7  12      119.79      110.23      3.39 o 
  -1   7  12        3.97        5.46      1.94 o 
   0   7  12        0.43        1.59      1.37 o 
   1   7  12        5.03        5.38      1.95 o 
   2   7  12       59.33       61.57      2.03 o 
   3   7  12       41.09       35.04      1.63 o 
   4   7  12        5.91        6.30      1.08 o 
  -5   8  12       71.28       73.15      2.24 o 
  -4   8  12        2.45        3.59      1.58 o 
  -3   8  12        0.74        1.22      1.59 o 
  -2   8  12       13.39       14.43      1.30 o 
  -1   8  12        0.28       -0.58      1.84 o 
   0   8  12       42.87       47.59      1.28 o 
   1   8  12        8.72        5.20      1.84 o 
   2   8  12       33.48       31.54      1.53 o 
   3   8  12       65.54       66.64      1.84 o 
  -2   9  12       24.25       24.21      1.29 o 
  -1   9  12        0.02        1.22      1.33 o 
   0   9  12        3.81        5.02      0.68 o 
  -9   1  13        1.86        1.58      1.68 o 
  -8   1  13       21.00       23.99      1.66 o 
  -7   1  13        2.14        2.13      2.27 o 
  -6   1  13       20.57       21.39      1.50 o 
  -5   1  13      242.88      233.19      6.38 o 
  -4   1  13      183.40      191.04      5.54 o 
  -3   1  13      315.62      311.96      6.70 o 
  -2   1  13       29.55       37.91      1.45 o 
  -1   1  13      286.52      295.22      6.37 o 
   0   1  13      321.60      320.63      5.42 o 
   1   1  13      904.56      939.46     11.75 o 
   2   1  13      215.80      214.98      5.84 o 
   3   1  13       16.10       11.83      1.34 o 
   4   1  13      172.35      165.65      4.74 o 
   5   1  13       20.35       28.27      1.61 o 
   6   1  13        1.92        1.28      1.67 o 
   7   1  13        3.60        3.86      1.49 o 
  -9   2  13        3.29        3.39      1.05 o 
  -8   2  13        0.34        2.06      1.72 o 
  -7   2  13      127.86      124.32      3.79 o 
  -6   2  13       56.98       62.02      2.16 o 
  -5   2  13      291.66      258.79      6.69 o 
  -4   2  13       12.89       14.63      1.29 o 
  -3   2  13       48.25       44.21      1.66 o 
  -2   2  13       57.46       60.82      1.76 o 
  -1   2  13     1073.33     1109.83     12.64 o 
   0   2  13      286.31      289.27     15.93 o 
   1   2  13       57.50       46.40      1.77 o 
   2   2  13       52.04       51.94      1.95 o 
   3   2  13        0.74       -1.49      2.11 o 
   4   2  13        1.86        1.96      1.93 o 
   5   2  13        4.93        5.30      1.61 o 
   6   2  13       36.39       42.22      1.77 o 
   7   2  13       89.30       97.62      2.89 o 
  -9   3  13        7.77        3.10      1.76 o 
  -8   3  13        5.62        4.56      2.00 o 
  -7   3  13      109.84      108.09      3.15 o 
  -6   3  13      198.16      180.43      4.91 o 
  -5   3  13       25.87       24.18      1.50 o 
  -4   3  13       93.62       84.84      2.63 o 
  -3   3  13        0.76       -1.58      1.76 o 
  -2   3  13      478.62      467.58      8.41 o 
  -1   3  13       13.28       12.12      1.24 o 
   0   3  13        8.47        9.29      0.87 o 
   1   3  13      158.92      147.89      4.38 o 
   2   3  13       27.21       21.12      1.50 o 
   3   3  13       50.78       43.04      1.90 o 
   4   3  13       53.50       46.23      1.88 o 
   5   3  13       10.83       10.33      1.25 o 
   6   3  13       10.01       12.12      1.08 o 
  -8   4  13       23.70       19.65      1.39 o 
  -7   4  13       25.44       28.74      1.59 o 
  -6   4  13        1.38        3.39      1.65 o 
  -5   4  13       55.42       59.36      2.07 o 
  -4   4  13       69.75       76.23      2.26 o 
  -3   4  13       15.86       20.84      1.45 o 
  -2   4  13        3.51        4.77      1.96 o 
  -1   4  13       20.04       23.81      1.49 o 
   0   4  13      379.22      364.34      5.49 o 
   1   4  13       21.91       19.48      1.50 o 
   2   4  13      819.72      772.88     11.30 o 
   3   4  13      294.71      297.39      7.13 o 
   4   4  13        0.12        0.42      1.67 o 
   5   4  13       18.05       14.30      1.23 o 
   6   4  13       16.92       17.17      1.35 o 
  -8   5  13       50.22       48.83      1.65 o 
  -7   5  13       27.23       25.73      1.48 o 
  -6   5  13       87.37       70.25      2.29 o 
  -5   5  13      109.15      102.19      3.00 o 
  -4   5  13       25.30       26.73      1.56 o 
  -3   5  13        1.83        1.98      2.14 o 
  -2   5  13        0.91        1.93      1.90 o 
  -1   5  13      278.95      268.62      7.01 o 
   0   5  13       13.72       15.99      1.00 o 
   1   5  13       33.75       33.65      1.72 o 
   2   5  13      101.32      103.12      3.07 o 
   3   5  13       15.84       16.34      1.53 o 
   4   5  13       38.43       36.39      1.61 o 
   5   5  13        2.78        3.88      1.52 o 
  -7   6  13        0.50        0.63      1.33 o 
  -6   6  13       49.48       51.78      1.82 o 
  -5   6  13      165.90      155.98      4.29 o 
  -4   6  13       27.27       26.20      1.57 o 
  -3   6  13        1.99        1.32      1.78 o 
  -2   6  13       78.02       80.88      2.46 o 
  -1   6  13      289.23      277.89      6.98 o 
   0   6  13      165.67      164.36      3.25 o 
   1   6  13      166.25      144.70      4.38 o 
   2   6  13      166.55      166.66      4.63 o 
   3   6  13        3.14        4.40      1.59 o 
   4   6  13       14.67       14.10      1.24 o 
   5   6  13        0.86        0.57      1.20 o 
  -6   7  13       14.44       14.90      1.16 o 
  -5   7  13      119.69      117.72      3.35 o 
  -4   7  13      128.66      140.41      3.80 o 
  -3   7  13       47.62       47.28      1.85 o 
  -2   7  13       71.91       70.63      2.14 o 
  -1   7  13       52.32       61.71      2.05 o 
   0   7  13       48.37       52.97      2.17 o 
   1   7  13       76.92       81.77      2.42 o 
   2   7  13       12.57       11.93      1.22 o 
   3   7  13       32.49       31.97      1.58 o 
  -4   8  13       15.95       18.51      1.24 o 
  -3   8  13       23.43       20.98      1.38 o 
  -2   8  13       52.12       45.28      1.79 o 
  -1   8  13       36.08       32.00      1.59 o 
   0   8  13       81.69       81.59      2.06 o 
   1   8  13        0.59        0.18      1.64 o 
   2   8  13        4.08        1.54      1.44 o 
  -9   0  14        3.69        4.58      1.10 o 
  -8   0  14       60.03       57.26      2.01 o 
  -7   0  14       15.99       21.06      1.72 o 
  -6   0  14        5.13        3.85      2.20 o 
  -5   0  14      357.49      335.52      7.57 o 
  -4   0  14      298.61      294.66      6.98 o 
  -3   0  14        6.08       11.40      1.24 o 
  -2   0  14       71.34       65.09      1.99 o 
  -1   0  14       70.69       53.15      1.80 o 
   0   0  14      235.72      250.44      8.66 o 
   1   0  14       60.98       58.95      2.01 o 
   2   0  14      541.74      496.07      8.97 o 
   3   0  14       13.85       12.02      1.29 o 
   4   0  14       20.27       22.46      1.46 o 
   5   0  14      218.90      214.54      5.96 o 
   6   0  14      122.92      137.66      3.78 o 
  -9   1  14        0.01       -1.55      1.55 o 
  -8   1  14       21.72       24.34      1.55 o 
  -7   1  14       41.38       36.33      1.86 o 
  -6   1  14      107.22      107.28      3.29 o 
  -5   1  14       62.92       48.48      2.02 o 
  -4   1  14       50.01       54.88      1.95 o 
  -3   1  14      113.29      131.32      4.10 o 
  -2   1  14      193.15      193.74      5.50 o 
  -1   1  14       82.29       83.03      2.44 o 
   0   1  14      105.28       99.75      2.08 o 
   1   1  14      316.98      327.92      7.14 o 
   2   1  14      262.04      251.31      6.50 o 
   3   1  14      473.15      476.69      8.90 o 
   4   1  14      473.42      484.91      9.05 o 
   5   1  14       74.26       74.86      2.24 o 
   6   1  14      133.43      140.54      3.77 o 
  -9   2  14       15.68       15.34      1.20 o 
  -8   2  14        1.71       -1.88      1.88 o 
  -7   2  14      235.13      228.96      6.07 o 
  -6   2  14        8.76       10.32      1.35 o 
  -5   2  14      392.19      382.51      8.07 o 
  -4   2  14      320.82      312.54      7.34 o 
  -3   2  14      249.22      208.92      5.91 o 
  -2   2  14       87.10       81.21      2.55 o 
  -1   2  14      214.72      214.68      5.89 o 
   0   2  14      168.14      184.79      4.78 o 
   1   2  14       78.04       92.75      2.72 o 
   2   2  14       83.15       78.45      2.42 o 
   3   2  14      202.36      186.19      4.90 o 
   4   2  14       71.73       65.54      2.15 o 
   5   2  14       14.01       18.14      1.52 o 
   6   2  14       66.89       76.38      2.30 o 
  -8   3  14       83.14       86.26      2.69 o 
  -7   3  14       17.20       14.90      1.42 o 
  -6   3  14        2.67        5.46      2.17 o 
  -5   3  14      381.49      358.59      7.87 o 
  -4   3  14       47.53       46.52      1.97 o 
  -3   3  14       17.30       18.93      1.40 o 
  -2   3  14       29.43       25.55      1.58 o 
  -1   3  14       96.41       97.40      3.00 o 
   0   3  14      469.18      460.83      6.13 o 
   1   3  14      175.35      165.71      4.75 o 
   2   3  14        0.09        3.92      1.82 o 
   3   3  14       61.44       50.33      1.90 o 
   4   3  14       16.58       18.81      1.47 o 
   5   3  14       66.10       76.20      2.28 o 
   6   3  14       66.42       65.10      2.03 o 
  -8   4  14       11.86       10.90      1.10 o 
  -7   4  14        3.29        3.30      1.84 o 
  -6   4  14        1.99        3.73      1.90 o 
  -5   4  14       10.79       12.48      1.42 o 
  -4   4  14      264.62      235.58      6.26 o 
  -3   4  14       58.37       54.55      2.01 o 
  -2   4  14        0.01       -1.34      1.73 o 
  -1   4  14       19.78       23.28      1.57 o 
   0   4  14       54.83       62.88      1.49 o 
   1   4  14        2.64        6.14      1.90 o 
   2   4  14       15.42       10.94      1.32 o 
   3   4  14      114.41      114.10      3.43 o 
   4   4  14       25.56       28.45      1.62 o 
   5   4  14        4.73       10.26      1.06 o 
  -7   5  14       17.96       16.62      1.27 o 
  -6   5  14       44.37       53.47      1.95 o 
  -5   5  14       53.14       55.65      2.10 o 
  -4   5  14        1.23        3.58      1.92 o 
  -3   5  14       32.57       29.76      1.61 o 
  -2   5  14        0.19       -1.99      1.99 o 
  -1   5  14       89.75       96.26      2.71 o 
   0   5  14       90.28       96.36      2.01 o 
   1   5  14        1.21        0.74      2.11 o 
   2   5  14      143.42      135.94      4.12 o 
   3   5  14      205.13      204.05      5.46 o 
   4   5  14       18.39       17.75      1.30 o 
   5   5  14        2.83        1.71      1.38 o 
  -6   6  14        9.57       10.90      1.15 o 
  -5   6  14       15.47       15.46      1.23 o 
  -4   6  14        2.88        3.93      1.53 o 
  -3   6  14       16.50       17.45      1.50 o 
  -2   6  14       71.55       74.52      2.39 o 
  -1   6  14       74.37       72.88      2.35 o 
   0   6  14        8.70        8.11      0.92 o 
   1   6  14       25.64       32.17      1.71 o 
   2   6  14       94.58      104.81      3.13 o 
   3   6  14        1.76        4.78      1.54 o 
   4   6  14       24.20       21.68      1.27 o 
  -5   7  14        1.37        2.37      1.37 o 
  -4   7  14       12.03        9.04      1.17 o 
  -3   7  14       34.61       34.84      1.58 o 
  -2   7  14        2.15        4.20      1.76 o 
  -1   7  14        0.04       -1.30      1.79 o 
   0   7  14        8.48        7.95      0.80 o 
   1   7  14       52.56       55.55      1.98 o 
   2   7  14        4.73        6.38      1.05 o 
   3   7  14       10.31        9.26      1.04 o 
  -3   8  14       29.36       38.35      1.47 o 
  -2   8  14        1.20        3.65      1.29 o 
  -1   8  14       18.05       22.04      1.29 o 
   0   8  14       20.95       20.61      0.89 o 
  -8   1  15        7.86        9.22      1.22 o 
  -7   1  15        5.41        2.27      2.29 o 
  -6   1  15       22.94       29.83      1.80 o 
  -5   1  15      193.09      186.98      5.08 o 
  -4   1  15       91.30       97.07      2.93 o 
  -3   1  15       66.16       65.35      2.13 o 
  -2   1  15      179.35      201.04      5.84 o 
  -1   1  15       57.45       67.03      2.15 o 
   0   1  15        2.67        2.88      1.49 o 
   1   1  15        3.16        5.94      1.15 o 
   2   1  15      128.74      130.14      3.80 o 
   3   1  15       78.19       87.49      2.58 o 
   4   1  15        1.12        0.83      1.89 o 
   5   1  15        6.63        3.99      1.81 o 
   6   1  15       75.59       93.75      2.88 o 
  -8   2  15        1.05        2.22      1.50 o 
  -7   2  15       75.89       73.65      2.22 o 
  -6   2  15       13.91        8.44      1.34 o 
  -5   2  15        5.55        6.20      2.45 o 
  -4   2  15       91.39      105.78      3.01 o 
  -3   2  15       33.40       36.43      1.67 o 
  -2   2  15       10.28       11.24      1.28 o 
  -1   2  15      243.96      242.72      6.36 o 
   0   2  15      238.86      252.35      4.63 o 
   1   2  15        2.07        0.00      2.16 o 
   2   2  15       34.54       37.85      1.79 o 
   3   2  15        6.58        4.33      2.12 o 
   4   2  15       20.98       26.19      1.60 o 
   5   2  15       16.97       14.19      1.34 o 
   6   2  15        3.91        6.60      0.96 o 
  -8   3  15        1.97        0.73      1.44 o 
  -7   3  15        0.02        1.17      1.61 o 
  -6   3  15       31.23       27.84      1.67 o 
  -5   3  15        0.10        0.29      1.93 o 
  -4   3  15        0.36        1.95      2.05 o 
  -3   3  15       11.42       10.91      1.28 o 
  -2   3  15      276.11      270.94      6.84 o 
  -1   3  15        0.58        0.61      1.71 o 
   0   3  15        1.07        1.35      1.40 o 
   1   3  15       28.69       27.04      1.69 o 
   2   3  15        2.57        3.67      2.07 o 
   3   3  15        0.23        2.35      1.82 o 
   4   3  15        1.56       -1.79      1.79 o 
   5   3  15       27.95       30.48      1.48 o 
  -7   4  15        1.30        3.17      1.63 o 
  -6   4  15       80.73       74.90      2.28 o 
  -5   4  15        0.31        2.46      1.77 o 
  -4   4  15       23.04       25.21      1.59 o 
  -3   4  15      141.37      130.58      4.17 o 
  -2   4  15      155.18      144.05      4.38 o 
  -1   4  15       49.32       52.28      2.02 o 
   0   4  15      449.65      469.30     13.13 o 
   1   4  15        1.69        2.38      1.95 o 
   2   4  15       18.18       16.93      1.37 o 
   3   4  15       51.13       57.87      1.98 o 
   4   4  15       73.92       85.57      2.49 o 
   5   4  15       94.82       99.62      2.88 o 
  -7   5  15        0.06        1.49      1.20 o 
  -6   5  15        0.87       -0.32      1.72 o 
  -5   5  15        0.20        0.49      1.67 o 
  -4   5  15       13.17       12.74      1.32 o 
  -3   5  15       49.57       50.79      2.00 o 
  -2   5  15       40.88       48.09      1.99 o 
  -1   5  15       42.93       41.85      1.88 o 
   0   5  15       50.90       53.25      1.44 o 
   1   5  15        3.77       -1.78      2.35 o 
   2   5  15        1.47        1.73      1.75 o 
   3   5  15        3.67        3.78      1.80 o 
   4   5  15        7.10        6.87      1.00 o 
  -6   6  15       13.04       11.74      1.09 o 
  -5   6  15       14.85        9.13      1.21 o 
  -4   6  15        0.14        1.45      1.55 o 
  -3   6  15       22.95       18.43      1.47 o 
  -2   6  15        1.18        1.97      1.61 o 
  -1   6  15      120.48      114.58      3.31 o 
   0   6  15       87.53      103.67      5.95 o 
   1   6  15        6.04        9.05      1.17 o 
   2   6  15        1.18        1.05      1.61 o 
   3   6  15        3.65        4.83      0.92 o 
  -4   7  15        1.55        0.17      1.27 o 
  -3   7  15        0.04       -0.86      1.43 o 
  -2   7  15        4.46        7.47      1.09 o 
  -1   7  15       10.65       10.36      1.15 o 
   0   7  15        2.16        2.45      1.10 o 
   1   7  15       85.47       92.08      2.92 o 
  -8   0  16        2.06        1.22      1.60 o 
  -7   0  16       23.01       24.47      1.56 o 
  -6   0  16       42.66       47.12      1.98 o 
  -5   0  16       43.51       39.46      2.03 o 
  -4   0  16        0.20        4.89      1.92 o 
  -3   0  16       47.30       43.90      1.87 o 
  -2   0  16       40.65       40.36      1.85 o 
  -1   0  16      147.40      152.82      4.45 o 
   0   0  16     1221.07     1266.57     20.00 o 
   1   0  16      109.90      111.31      3.27 o 
   2   0  16      260.24      223.20      6.25 o 
   3   0  16       52.33       56.74      2.09 o 
   4   0  16        3.22        6.04      1.91 o 
   5   0  16        0.22        0.78      1.53 o 
  -8   1  16       20.52       18.45      1.37 o 
  -7   1  16        2.24        2.25      1.62 o 
  -6   1  16       34.40       31.48      1.68 o 
  -5   1  16       25.83       28.00      1.63 o 
  -4   1  16      171.79      159.35      4.58 o 
  -3   1  16      252.94      234.90      6.38 o 
  -2   1  16      471.12      505.15      9.16 o 
  -1   1  16       41.60       45.11      1.85 o 
   0   1  16        7.52       12.53      1.90 o 
   1   1  16      185.02      191.77      5.13 o 
   2   1  16      301.62      321.29      7.27 o 
   3   1  16       66.56       62.72      2.14 o 
   4   1  16       24.29       32.61      1.58 o 
   5   1  16        6.68       11.48      1.10 o 
  -8   2  16        5.97        8.51      1.05 o 
  -7   2  16        4.83        4.94      1.70 o 
  -6   2  16       45.10       53.86      2.00 o 
  -5   2  16      240.15      242.58      6.46 o 
  -4   2  16        6.22        4.06      2.43 o 
  -3   2  16        4.34        3.59      2.08 o 
  -2   2  16       44.30       54.32      1.99 o 
  -1   2  16       52.02       44.11      1.79 o 
   0   2  16        0.20        1.22      1.79 o 
   1   2  16      285.61      277.23      6.81 o 
   2   2  16      129.30      136.00      3.81 o 
   3   2  16      280.14      273.12      6.34 o 
   4   2  16       31.97       38.92      1.60 o 
   5   2  16        2.54        0.27      1.29 o 
  -7   3  16       21.36       19.59      1.35 o 
  -6   3  16       36.62       32.44      1.60 o 
  -5   3  16       13.43       10.38      1.32 o 
  -4   3  16        8.19       12.87      1.36 o 
  -3   3  16      114.56       96.99      3.01 o 
  -2   3  16        4.72        6.15      1.16 o 
  -1   3  16       40.72       53.30      1.94 o 
   0   3  16       12.83       20.11      1.27 o 
   1   3  16       60.61       74.21      2.37 o 
   2   3  16       29.38       29.05      1.65 o 
   3   3  16        1.23        1.59      1.62 o 
   4   3  16        0.31        0.93      1.46 o 
  -7   4  16        8.89        9.91      1.17 o 
  -6   4  16       76.78       82.41      2.44 o 
  -5   4  16        0.67       -0.98      1.77 o 
  -4   4  16        0.04        0.00      1.63 o 
  -3   4  16       16.77       16.92      1.51 o 
  -2   4  16        0.06        0.84      1.97 o 
  -1   4  16       36.66       35.91      1.85 o 
   0   4  16       22.23       21.82      1.13 o 
   1   4  16      110.93      116.50      3.46 o 
   2   4  16       51.67       46.49      1.79 o 
   3   4  16        6.31       12.15      1.15 o 
   4   4  16       14.36       12.77      1.11 o 
  -6   5  16        4.00        6.68      1.07 o 
  -5   5  16       37.93       35.11      1.67 o 
  -4   5  16       28.79       27.76      1.50 o 
  -3   5  16      163.55      173.93      5.06 o 
  -2   5  16       96.02       96.53      3.06 o 
  -1   5  16        4.37        5.63      1.98 o 
   0   5  16       73.34       74.92      2.53 o 
   1   5  16      140.65      149.89      4.08 o 
   2   5  16      129.76      115.10      3.40 o 
   3   5  16        3.37        2.27      1.56 o 
  -5   6  16       10.87        8.44      1.02 o 
  -4   6  16       34.89       32.71      1.52 o 
  -3   6  16       17.09       14.05      1.28 o 
  -2   6  16       10.57        8.81      1.22 o 
  -1   6  16        3.49        5.86      1.15 o 
   0   6  16       14.51       17.97      1.34 o 
   1   6  16       20.61       19.36      1.29 o 
   2   6  16        1.07        0.76      1.34 o 
  -2   7  16        7.12        6.82      0.97 o 
  -1   7  16        2.36        2.76      1.49 o 
  -7   1  17       50.86       52.97      1.82 o 
  -6   1  17       13.35       13.15      1.29 o 
  -5   1  17        4.21        1.08      1.90 o 
  -4   1  17       88.76       95.33      2.77 o 
  -3   1  17       49.67       54.01      2.05 o 
  -2   1  17      106.31      111.45      3.46 o 
  -1   1  17       35.94       50.23      1.94 o 
   0   1  17       70.47       80.17      1.70 o 
   1   1  17       22.87       23.42      1.67 o 
   2   1  17       52.74       62.45      2.03 o 
   3   1  17        4.45        3.78      1.79 o 
   4   1  17       74.84       85.29      2.61 o 
  -7   2  17        7.60        7.10      1.04 o 
  -6   2  17       35.06       39.18      1.64 o 
  -5   2  17       24.24       24.47      1.58 o 
  -4   2  17        5.77        3.35      2.14 o 
  -3   2  17       60.81       49.71      1.98 o 
  -2   2  17        7.76        8.34      1.30 o 
  -1   2  17        3.47        3.17      2.25 o 
   0   2  17        5.10        2.43      1.35 o 
   1   2  17       23.87       26.11      1.66 o 
   2   2  17        1.26        2.55      1.74 o 
   3   2  17       11.80       11.19      1.14 o 
   4   2  17        0.14       -0.27      1.44 o 
  -7   3  17       33.59       32.11      1.42 o 
  -6   3  17       54.29       53.38      1.90 o 
  -5   3  17        0.73        2.98      1.63 o 
  -4   3  17       56.20       60.49      2.09 o 
  -3   3  17        5.79        6.16      1.97 o 
  -2   3  17       24.09       21.46      1.59 o 
  -1   3  17       45.09       47.93      2.02 o 
   0   3  17       65.05       72.41      1.58 o 
   1   3  17      138.66      143.89      4.18 o 
   2   3  17        1.64        3.31      1.73 o 
   3   3  17       31.44       31.82      1.53 o 
   4   3  17       19.70       16.20      1.10 o 
  -6   4  17       45.51       56.71      1.76 o 
  -5   4  17        0.15        3.14      1.48 o 
  -4   4  17       44.15       35.61      1.66 o 
  -3   4  17       26.13       29.78      1.59 o 
  -2   4  17      182.77      192.69      5.33 o 
  -1   4  17       34.37       35.31      1.72 o 
   0   4  17      103.86      101.44      2.20 o 
   1   4  17       32.02       42.11      1.72 o 
   2   4  17      160.72      184.77      4.69 o 
   3   4  17       19.87       23.08      1.29 o 
  -5   5  17        3.10        4.03      0.98 o 
  -4   5  17       25.66       31.83      1.48 o 
  -3   5  17       41.09       41.22      1.78 o 
  -2   5  17       18.58       21.20      1.37 o 
  -1   5  17        0.97        1.57      1.68 o 
   0   5  17        7.83        8.10      0.86 o 
   1   5  17       43.86       51.23      1.79 o 
   2   5  17       63.40       61.88      1.90 o 
  -3   6  17       66.11       56.82      1.73 o 
  -2   6  17        2.81        6.38      0.99 o 
  -1   6  17        0.18        0.89      1.50 o 
   0   6  17        0.30        1.82      0.94 o 
  -7   0  18        8.09        7.71      1.09 o 
  -6   0  18        4.69        7.53      1.12 o 
  -5   0  18        1.98       -1.81      1.81 o 
  -4   0  18        2.65       -1.18      1.77 o 
  -3   0  18        1.69       -0.96      1.86 o 
  -2   0  18       49.01       50.91      1.94 o 
  -1   0  18        4.81        3.55      2.04 o 
   0   0  18        0.11        3.18      1.59 o 
   1   0  18        3.35        5.81      1.92 o 
   2   0  18       60.23       85.37      2.55 o 
   3   0  18        4.56        3.42      1.67 o 
  -6   1  18        0.88        3.34      1.50 o 
  -5   1  18       24.07       25.88      1.49 o 
  -4   1  18       51.03       48.77      1.88 o 
  -3   1  18       10.46       10.36      1.27 o 
  -2   1  18       20.46       17.04      1.47 o 
  -1   1  18        0.32        2.57      1.69 o 
   0   1  18        0.06        1.59      2.49 o 
   1   1  18       48.76       46.66      1.81 o 
   2   1  18       38.28       50.26      1.73 o 
   3   1  18      175.21      197.28      4.71 o 
  -6   2  18        0.91       -1.14      1.61 o 
  -5   2  18        7.03        5.96      1.05 o 
  -4   2  18       17.09       19.98      1.38 o 
  -3   2  18       23.53       27.63      1.50 o 
  -2   2  18       96.37      100.24      2.90 o 
  -1   2  18        2.31        0.65      1.91 o 
   0   2  18      142.69      170.06      5.33 o 
   1   2  18       69.29       63.64      2.03 o 
   2   2  18        2.98        0.43      1.64 o 
   3   2  18        3.68        5.28      0.93 o 
  -6   3  18       46.62       52.46      1.63 o 
  -5   3  18        0.22       -1.61      1.61 o 
  -4   3  18        9.57       12.30      1.23 o 
  -3   3  18       57.47       60.79      1.98 o 
  -2   3  18       20.90       31.94      1.51 o 
  -1   3  18      341.64      402.84      7.55 o 
   0   3  18        3.54        5.49      1.28 o 
   1   3  18        0.20       -1.74      1.74 o 
   2   3  18        0.69       -1.70      1.70 o 
   3   3  18        9.50        6.83      0.94 o 
  -5   4  18       69.03       68.89      2.02 o 
  -4   4  18       48.24       45.09      1.71 o 
  -3   4  18       38.41       40.93      1.72 o 
  -2   4  18        1.17        3.31      1.62 o 
  -1   4  18        0.83        0.44      1.76 o 
   0   4  18       12.55       11.41      0.87 o 
   1   4  18       16.37       19.38      1.39 o 
   2   4  18       22.87       20.59      1.24 o 
  -3   5  18       73.55       79.26      2.36 o 
  -2   5  18       67.55       65.72      1.98 o 
  -1   5  18        9.38       11.99      1.15 o 
   0   5  18        2.81        3.49      0.77 o 
  -5   1  19        6.31        4.99      1.69 o 
  -4   1  19       18.05       20.85      1.39 o 
  -3   1  19        4.93        8.79      1.11 o 
  -2   1  19       42.71       52.94      1.87 o 
  -1   1  19       30.52       30.52      1.55 o 
   0   1  19       10.10       12.84      1.06 o 
   1   1  19        0.20        0.61      1.51 o 
   2   1  19       48.21       56.37      1.76 o 
  -5   2  19        3.05        3.75      1.47 o 
  -4   2  19       11.37       10.46      1.19 o 
  -3   2  19       26.11       32.15      1.60 o 
  -2   2  19       18.71       26.05      1.41 o 
  -1   2  19        2.54        3.53      1.67 o 
   0   2  19       46.90       55.43      1.32 o 
   1   2  19        1.79        3.34      1.44 o 
   2   2  19       12.58       11.04      1.06 o 
  -4   3  19       15.87       11.33      1.16 o 
  -3   3  19       30.75       35.62      1.55 o 
  -2   3  19        0.31       -0.10      1.54 o 
  -1   3  19       31.98       29.07      1.51 o 
   0   3  19        2.48        3.84      2.08 o 
   1   3  19        5.58        4.71      0.94 o 
  -3   4  19        4.69        4.06      1.33 o 
  -2   4  19       43.25       60.47      1.77 o 
  -1   4  19        3.96        9.80      1.11 o 
   0   4  19       12.83       16.37      0.84 o 
  -4   0  20        0.26        0.44      1.40 o 
  -3   0  20        3.64        2.18      1.47 o 
  -2   0  20       79.92      108.61      3.17 o 
  -1   0  20        8.80       15.76      1.23 o 
   0   0  20       41.97       56.48      1.24 o 
   1   0  20       12.42        9.64      1.03 o 
  -4   1  20        1.66        2.63      1.25 o 
  -3   1  20        4.22        0.18      1.61 o 
  -2   1  20        0.15        0.09      1.40 o 
  -1   1  20       10.21       18.31      1.23 o 
   0   1  20        3.89        7.81      0.72 o 
  -3   2  20        4.42        1.77      1.45 o 
  -2   2  20        4.43        2.36      1.59 o 
  -1   2  20        0.44        2.07      1.37 o 
   0   2  20       14.19       17.32      0.80 o 
                                                 
